# Supplementary material for: Barrel cortex VIP/ChAT interneurons suppress sensory responses in vivo
Source: PLoS Biol. 2020 Feb 6;18(2):e3000613. doi: 10.1371/journal.pbio.3000613 (PMC7029879; doi:10.1371/journal.pbio.3000613)
Supplement: S1 Data — (XLSX) [file pbio.3000613.s005.xlsx]

## Sheet: Fig1
Fig1_panel_b						Fig1_panel_d
cellNumber	depth from pia (um)		mouse	Density (cells/mm^3)		Mouse	% ChAT+/VIP+	% VIP+/ChAT+
1	92.7692		1	571.065		1	24.4083	99.6979
2	111.23		2	611.351		2	37.9747	100
3	107.116		3	454.551		3	32.3944	100
4	162.068					4	36.2018	98.3871
5	176.921					5	25.9843	99
6	103.165
7	91.0415
8	273.624
9	188.486
10	163.227
11	314.809
12	292.116
13	54.412
14	78.9901
15	91.792
16	183.692
17	218.923
18	73.7759
19	148.615
20	93.11
21	217.86
22	165.503
23	138.711
24	169.942
25	234.65
26	164.06
27	92.567
28	212.018
29	263.028
30	511.862
31	298.158
32	387.359
33	378.273
34	561.13
35	781.17
36	574.335
37	782.952
38	526.804
39	726.932
40	565.648
41	487.893
42	502.257
43	427.073
44	484.093
45	553.252
46	874.788
47	872.992
48	461.393
49	256.937
50	489.363
51	146.461
52	149.719
53	169.889
54	151.472
55	291.5
56	343.794
57	495.668
58	110.794
59	228.662
60	285.718
61	133.984
62	491.256
63	308.781
64	456.323
65	296.044
66	154.27
67	143.13
68	445.79
69	104.4
70	291.028
71	222.631
72	75.1919
73	56.9701
74	124.148
75	70.5889
76	52.8529
77	177.211
78	352.849
79	552.452
80	565.483
81	502.15
82	553.718
83	434.417
84	206.391
85	136.18
86	267.772
87	211.385
88	190.023
89	56.2048
90	227.665
91	164.888
92	178.581
93	312.45
94	49.5908
95	166.3
96	284.102
97	150.088
98	82.2308
99	248.902
100	141.741
101	134.309
102	278.036
103	189.084
104	443.943
105	73.8142
106	34.8188
107	195.72
108	281.777
109	699.136
110	829.096
111	652.441
112	681.597
113	490.516
114	530.577
115	792.487
116	619.877
117	442.356
118	544.609
119	613.895
120	300.06
121	539.939
122	487.725
123	540.803
124	607.96
125	346.93
126	1026.93
127	1114.95
128	1032.35
129	154.75
130	268.85
131	128.425
132	149.396
133	107.544
134	322.855
135	279.088
136	251.968
137	237.397
138	137.437
139	288.239
140	122.36
141	300.168
142	197.408
143	208.255
144	282.841
145	154.93
146	192.606
147	339.189
148	179.668
149	128.122
150	142.945
151	298.462
152	268.142
153	250.186
154	159.697
155	243.607
156	134.317
157	147.828
158	130.369
159	369.326
160	444.089
161	513.621
162	439.589
163	597.804
164	417.895
165	472.532
166	445.319
167	564.016
168	558.929
169	391.829
170	786.902
171	841.35
172	968.917
173	736.857
174	731.852
175	755.698
176	909.914
177	192.451
178	138.682
179	396.081
180	119.483
181	247.35
182	193.35
183	228.926
184	112.393
185	200.404
186	508.502
187	536.741
188	286.513
189	319.092
190	123.087
191	175.268
192	248.563
193	155.594
194	250.436
195	377.151
196	297.942
197	126.84
198	630.146
199	551.629
200	170.802
201	421.483
202	247.023
203	346.034
204	296.377
205	594.957
206	740.893
207	610.312
208	1010.27
209	1090.44
210	592.758
211	185.726
212	433.607
213	90.3806
214	327.379
215	286.087
216	248.019
217	108.264
218	335.813
219	97.9411
220	165.797
221	389.018
222	151.826
223	115.072
224	292.485
225	310.958
226	446.223
227	157.027
228	301.249
229	93.6638
230	246.114
231	168.513
232	141.536
233	287.809
234	509.369
235	529.319
236	487.274
237	539.014
238	489.264
239	925.849
240	145.963
241	245.782
242	152.68
243	169.498
244	143.356
245	207.698
246	121.204
247	174.796
248	120.682
249	129.811
250	165.587
251	281.305
252	150.621
253	241.806
254	485.446
255	410.712
256	519.311
257	551.683
258	447.002
259	881.658
260	846.944
261	615.066

## Sheet: Fig2
Fig2_panel_d																Fig2_panel_e			Fig2_panel_f
	top_left		top_right			bottom										I	F		cellNumber	V_rest	R_input	Tau	V_threshold
t	I	V	I	V		t	I	V	I	V	I	V	I	V		10.8763	14		1	-66.0057	256.559	16.2	-52.1814
-149.95	0.794185	-65.287	0.150172	-65.4964		-500	0.311175	-64.3532	0.472178	-64.5142	-0.010831	-64.0312	0.633181	-64.4337		10.7935	10		2	-61.3252	251.23	12.3	-53.5016
-149.9	0.794185	-65.2227	0.150172	-65.4964		-499.95	0.150172	-64.3049	-0.010831	-64.5142	2.24321	-63.9829	0.472178	-64.482		10.8671	12		3	-63.572	165.714	14.3	-40.8307
-149.85	0.150172	-65.2065	-0.493841	-65.4642		-499.9	0.472178	-64.2405	0.794185	-64.5464	0.633181	-64.0795	0.794185	-64.3693		20.8682	33		4	-64.485	271.511	24.6	-50.1688
-149.8	0.794185	-65.0617	-0.010831	-65.4159		-499.85	0.150172	-64.1922	0.955188	-64.5142	0.633181	-64.0473	0.311175	-64.4176		20.8004	33		5	-62.3242	243.296	27	-42.7788
-149.75	0.150172	-65.1099	0.955188	-65.448		-499.8	0.150172	-64.1922	0.311175	-64.643	0.633181	-64.0795	0.150172	-64.3854		20.9312	33		6	-69.6599	350.554	44.6	-51.5213
-149.7	0.311175	-65.1422	-0.010831	-65.5447		-499.75	0.150172	-64.2566	0.794185	-64.5625	-0.332838	-64.0473	0.150172	-64.2888		31.0398	46		7	-69.7647	904.734	38.5	-51.3281
-149.65	1.11619	-65.1744	0.472178	-65.432		-499.7	0.794185	-64.321	0.633181	-64.6591	0.472178	-64.1117	0.794185	-64.4659		30.8008	47		8	-69.231	352.552	30.4	-42.5373
-149.6	1.11619	-65.0294	0.794185	-65.5769		-499.65	1.92121	-64.2244	0.955188	-64.6108	0.311175	-64.0473	0.633181	-64.4176		31.0555	48		9	-63.5195	319.443	17.4	-51.4408
-149.55	0.633181	-65.2065	0.472178	-65.5285		-499.6	1.27719	-64.2566	0.794185	-64.5142	1.4382	-64.0634	1.27719	-64.3854		41.1602	56		10	-69.9199	310.483	35.3	-48.3173
-149.5	0.955188	-65.1744	1.27719	-65.448		-499.55	0.150172	-64.16	0.150172	-64.3693	0.311175	-63.999	0.311175	-64.4015		40.8093	57
-149.45	0.472178	-65.2065	0.955188	-65.3837		-499.5	0.633181	-64.1439	0.472178	-64.4659	1.4382	-64.1278	0.633181	-64.3854		41.1739	57
-149.4	0.794185	-65.0617	0.955188	-65.432		-499.45	0.633181	-64.0795	1.4382	-64.4981	0.633181	-63.999	-0.010831	-64.2244		51.4317	65
-149.35	0.150172	-65.1099	1.11619	-65.287		-499.4	0.794185	-64.1117	0.633181	-64.5947	1.11619	-64.0795	0.472178	-64.3693		50.9832	65
-149.3	0.794185	-65.0939	0.955188	-65.4964		-499.35	0.794185	-64.1439	0.794185	-64.5303	0.794185	-63.999	1.11619	-64.2244		51.4078	65
-149.25	1.11619	-65.0939	1.11619	-65.3837		-499.3	1.7602	-64.1439	0.794185	-64.5786	0.955188	-64.0473	0.794185	-64.4015		61.5163	69
-149.2	0.955188	-65.2065	0.794185	-65.432		-499.25	1.5992	-64.2244	0.633181	-64.5625	0.794185	-64.1117	0.955188	-64.3693		60.9659	69
-149.15	0.311175	-65.2227	-0.332838	-65.448		-499.2	0.955188	-64.1761	0.633181	-64.4981	1.27719	-64.0634	1.11619	-64.4176		61.4933	69
-149.1	0.794185	-65.2227	-0.171834	-65.432		-499.15	0.311175	-64.3049	-0.332838	-64.5142	0.633181	-64.1278	1.27719	-64.3532		71.6258	74
-149.05	0.633181	-65.2065	-0.171834	-65.4802		-499.1	0.633181	-64.1439	0.472178	-64.5142	0.794185	-64.1278	0.633181	-64.4659		70.9386	75
-149	0.311175	-65.2065	-0.010831	-65.5125		-499.05	0.633181	-64.1278	0.794185	-64.5786	0.955188	-64.0956	0.633181	-64.3693		71.6404	75
-148.95	0.472178	-65.1261	1.11619	-65.448		-499	0.633181	-64.0956	0.633181	-64.5303	0.633181	-64.1278	-0.010831	-64.4498		81.7365	77
-148.9	0.794185	-65.2387	0.472178	-65.5285		-498.95	0.633181	-64.16	0.633181	-64.482	0.150172	-64.0956	-0.010831	-64.3854		80.882	78
-148.85	0.794185	-65.1904	0.472178	-65.448		-498.9	1.27719	-64.2083	1.11619	-64.5625	-0.171834	-64.0634	1.11619	-64.4337		81.715	78
-148.8	0.311175	-65.2387	0.633181	-65.4964		-498.85	0.794185	-64.1439	0.150172	-64.5625	-0.332838	-64.1117	0.955188	-64.4498		91.8646	81
-148.75	0.794185	-65.1904	0.794185	-65.5769		-498.8	1.11619	-64.1278	0.472178	-64.4498	0.311175	-63.9668	1.27719	-64.4498		90.8592	82
-148.7	0.633181	-65.2227	0.633181	-65.4159		-498.75	0.311175	-64.1761	-0.815847	-64.4981	0.633181	-64.0795	0.311175	-64.4337		91.8574	81
-148.65	0.311175	-65.1744	0.633181	-65.3997		-498.7	0.633181	-64.0634	0.472178	-64.4659	0.794185	-64.1117	0.311175	-64.4659		101.977	90
-148.6	0.633181	-65.1422	0.311175	-65.3837		-498.65	0.472178	-64.2083	1.11619	-64.482	1.7602	-64.16	1.11619	-64.4659		101.972	87
-148.55	0.472178	-65.1099	0.794185	-65.4159		-498.6	0.794185	-64.0956	1.4382	-64.4659	0.955188	-64.2405	0.311175	-64.3532		101.962	86
-148.5	0.472178	-65.1422	1.27719	-65.3997		-498.55	1.11619	-64.1439	0.472178	-64.4981	0.794185	-64.0151	-0.332838	-64.4015		132.418	91
-148.45	0.955188	-65.0939	0.955188	-65.3675		-498.5	1.92121	-64.16	1.11619	-64.5303	0.955188	-64.0795	0.633181	-64.3693		132.415	89
-148.4	1.11619	-65.1744	1.11619	-65.3997		-498.45	1.27719	-64.1278	0.311175	-64.5786	0.633181	-64.0473	0.633181	-64.4337		132.402	88
-148.35	0.955188	-65.2065	1.11619	-65.4159		-498.4	0.955188	-64.0956	0.955188	-64.482	1.11619	-64.0151	1.27719	-64.4015		162.724	85
-148.3	0.955188	-65.2549	1.4382	-65.4159		-498.35	0.633181	-64.16	0.633181	-64.4981	1.11619	-64.0956	1.5992	-64.3854
-148.25	0.472178	-65.1904	0.794185	-65.4642		-498.3	0.955188	-64.1278	0.150172	-64.5625	1.11619	-64.0956	0.633181	-64.4659
-148.2	0.633181	-65.2387	0.794185	-65.3997		-498.25	0.955188	-64.0795	-0.171834	-64.5142	1.7602	-64.0634	-0.010831	-64.4659
-148.15	-0.493841	-65.1744	0.955188	-65.3997		-498.2	0.311175	-64.1278	0.472178	-64.5464	1.27719	-64.16	0.955188	-64.4015
-148.1	-0.654844	-65.1904	-0.171834	-65.3675		-498.15	0.150172	-64.1117	1.27719	-64.6269	0.794185	-64.16	-0.171834	-64.3532
-148.05	0.311175	-65.1099	0.633181	-65.5285		-498.1	0.794185	-64.1761	1.4382	-64.5947	0.311175	-64.2244	0.633181	-64.3371
-148	0.794185	-65.1744	0.633181	-65.4802		-498.05	0.955188	-64.2244	0.311175	-64.6752	0.633181	-64.0956	0.311175	-64.3693
-147.95	0.955188	-65.2065	0.311175	-65.5125		-498	0.633181	-64.1922	-0.171834	-64.482	0.150172	-64.0473	0.794185	-64.4015
-147.9	0.633181	-65.1904	0.794185	-65.4802		-497.95	1.5992	-64.1922	-0.010831	-64.5303	0.955188	-64.0312	0.633181	-64.4015
-147.85	-0.171834	-65.2549	-0.010831	-65.432		-497.9	0.633181	-64.1761	-0.171834	-64.5625	0.633181	-64.1761	0.472178	-64.4659
-147.8	0.472178	-65.2387	0.955188	-65.448		-497.85	1.11619	-64.1278	0.311175	-64.5142	1.27719	-64.1439	0.472178	-64.4176
-147.75	0.472178	-65.1422	0.150172	-65.432		-497.8	0.150172	-64.1439	0.633181	-64.5947	0.955188	-64.16	0.633181	-64.4015
-147.7	0.472178	-65.1422	0.633181	-65.432		-497.75	1.92121	-64.0634	1.27719	-64.5625	0.955188	-64.2566	-0.010831	-64.3532
-147.65	0.150172	-65.1744	0.633181	-65.5285		-497.7	0.955188	-64.1117	0.794185	-64.6269	0.633181	-64.0956	0.150172	-64.3854
-147.6	0.955188	-65.1744	1.4382	-65.3192		-497.65	1.7602	-64.1922	0.794185	-64.5947	1.11619	-64.0956	0.955188	-64.3532
-147.55	0.472178	-65.1582	1.4382	-65.3837		-497.6	1.11619	-64.1278	0.633181	-64.5142	0.150172	-64.1278	0.794185	-64.3532
-147.5	1.11619	-65.1744	1.11619	-65.5125		-497.55	0.794185	-64.2405	0.633181	-64.4337	0.633181	-64.0151	-0.171834	-64.3854
-147.45	0.311175	-65.2065	0.794185	-65.4159		-497.5	0.472178	-64.1278	0.633181	-64.5625	0.955188	-64.1278	1.11619	-64.3854
-147.4	0.794185	-65.1422	0.794185	-65.3997		-497.45	0.955188	-64.0151	0.794185	-64.4659	1.4382	-64.0956	0.955188	-64.4659
-147.35	0.311175	-65.0777	1.11619	-65.3354		-497.4	0.150172	-64.0956	1.4382	-64.5786	0.472178	-64.0473	0.633181	-64.4015
-147.3	-0.010831	-65.0456	0.955188	-65.3354		-497.35	0.955188	-64.0956	0.955188	-64.6269	0.955188	-64.16	0.472178	-64.3854
-147.25	1.27719	-65.0777	1.27719	-65.3032		-497.3	1.11619	-64.0473	0.955188	-64.6108	0.472178	-64.0473	1.11619	-64.321
-147.2	1.27719	-65.1261	0.633181	-65.4642		-497.25	1.27719	-64.2405	0.633181	-64.4498	0.794185	-64.1117	0.955188	-64.3854
-147.15	1.27719	-65.2065	1.4382	-65.3514		-497.2	1.11619	-64.1439	-0.010831	-64.6752	0.472178	-64.0473	0.794185	-64.482
-147.1	0.794185	-65.2065	0.311175	-65.4642		-497.15	0.633181	-64.2888	-0.010831	-64.5625	0.472178	-64.0956	1.11619	-64.4659
-147.05	0.633181	-65.1904	0.794185	-65.5125		-497.1	0.794185	-64.2083	0.794185	-64.5303	0.633181	-64.1117	1.27719	-64.4981
-147	0.633181	-65.2065	-0.332838	-65.4642		-497.05	0.311175	-64.2244	-0.332838	-64.5786	0.955188	-64.1922	0.311175	-64.4981
-146.95	0.311175	-65.1099	-0.010831	-65.448		-497	0.311175	-64.1922	0.794185	-64.5464	0.955188	-64.1117	-0.010831	-64.4337
-146.9	0.633181	-65.0939	-0.171834	-65.4159		-496.95	0.150172	-64.2727	0.472178	-64.6269	0.633181	-64.16	-0.654844	-64.4337
-146.85	0.633181	-65.1261	1.11619	-65.4159		-496.9	1.4382	-64.1761	0.794185	-64.5947	0.472178	-64.1117	0.150172	-64.4176
-146.8	0.794185	-65.2387	0.633181	-65.4802		-496.85	0.633181	-64.2888	0.472178	-64.5625	0.472178	-64.1117	0.311175	-64.4176
-146.75	1.27719	-65.1904	1.4382	-65.4159		-496.8	0.472178	-64.1439	0.311175	-64.6269	0.311175	-63.9507	1.11619	-64.4176
-146.7	0.955188	-65.1422	-0.010831	-65.5285		-496.75	0.150172	-64.3693	-0.332838	-64.6108	0.150172	-64.1439	1.27719	-64.4337
-146.65	0.472178	-65.2709	0.955188	-65.4964		-496.7	0.633181	-64.1922	0.955188	-64.4981	1.11619	-64.0634	0.311175	-64.4498
-146.6	0.472178	-65.2709	0.472178	-65.448		-496.65	0.311175	-64.1761	-0.171834	-64.643	1.27719	-64.1439	0.955188	-64.5464
-146.55	0.633181	-65.2387	0.794185	-65.3997		-496.6	0.794185	-64.0956	0.633181	-64.5142	0.955188	-64.0795	0.794185	-64.4337
-146.5	0.311175	-65.1904	-0.010831	-65.448		-496.55	0.472178	-64.2727	0.955188	-64.5947	1.27719	-64.2083	0.633181	-64.4498
-146.45	0.794185	-65.2065	0.150172	-65.3514		-496.5	0.633181	-64.1117	1.11619	-64.5142	0.311175	-64.16	-0.332838	-64.3693
-146.4	0.150172	-65.2065	0.794185	-65.3354		-496.45	1.5992	-64.2405	0.794185	-64.5303	0.794185	-64.1439	0.633181	-64.4015
-146.35	0.633181	-65.2065	0.794185	-65.3192		-496.4	0.794185	-64.16	0.794185	-64.6269	0.955188	-64.0634	0.794185	-64.4176
-146.3	0.794185	-65.2065	0.955188	-65.3997		-496.35	1.11619	-64.2405	0.794185	-64.5947	0.633181	-64.1117	1.5992	-64.4176
-146.25	1.11619	-65.1904	0.633181	-65.4964		-496.3	0.150172	-64.1439	0.794185	-64.482	0.794185	-64.1117	1.11619	-64.3854
-146.2	1.11619	-65.2387	0.472178	-65.4159		-496.25	0.311175	-64.1761	0.311175	-64.5142	0.955188	-64.0473	0.794185	-64.5142
-146.15	0.150172	-65.2227	0.472178	-65.432		-496.2	0.311175	-64.1922	0.633181	-64.5303	0.633181	-64.1922	0.472178	-64.4337
-146.1	0.150172	-65.1422	0.150172	-65.432		-496.15	0.311175	-64.2083	1.11619	-64.5947	0.472178	-64.16	-0.010831	-64.4176
-146.05	-0.010831	-65.0777	0.311175	-65.4159		-496.1	1.11619	-64.1117	1.4382	-64.5786	-0.010831	-64.2244	-0.010831	-64.3854
-146	0.311175	-65.1582	0.955188	-65.3514		-496.05	0.955188	-64.0795	1.4382	-64.5303	0.633181	-64.1922	0.633181	-64.4337
-145.95	0.633181	-65.1904	0.955188	-65.4964		-496	0.633181	-64.2083	0.633181	-64.5625	-0.332838	-64.1278	0.633181	-64.4176
-145.9	0.794185	-65.2065	1.11619	-65.4642		-495.95	0.472178	-64.1439	0.311175	-64.6269	0.311175	-64.1439	0.955188	-64.4337
-145.85	0.794185	-65.2709	0.955188	-65.4802		-495.9	0.633181	-64.2405	0.472178	-64.5625	0.472178	-64.0795	-0.010831	-64.4337
-145.8	1.11619	-65.287	0.794185	-65.4642		-495.85	0.633181	-64.0634	0.472178	-64.643	1.11619	-64.0795	0.633181	-64.4498
-145.75	0.794185	-65.2387	0.472178	-65.3837		-495.8	1.11619	-64.0956	0.955188	-64.6108	-0.171834	-64.0795	-0.010831	-64.4659
-145.7	-0.332838	-65.1422	0.794185	-65.448		-495.75	1.11619	-64.0956	2.08221	-64.5464	0.311175	-64.1117	0.633181	-64.5303
-145.65	-0.171834	-65.1422	0.955188	-65.448		-495.7	1.11619	-64.1439	1.4382	-64.5786	-0.010831	-64.16	0.150172	-64.4176
-145.6	0.794185	-65.1744	1.27719	-65.448		-495.65	1.11619	-64.1278	0.955188	-64.5947	0.633181	-64.0634	0.311175	-64.3371
-145.55	1.5992	-65.1744	1.11619	-65.448		-495.6	1.4382	-64.1761	0.472178	-64.643	0.472178	-64.0473	0.311175	-64.3049
-145.5	0.955188	-65.2065	1.7602	-65.3997		-495.55	1.11619	-64.0956	0.633181	-64.5947	0.472178	-64.0312	1.4382	-64.3693
-145.45	0.794185	-65.2387	0.472178	-65.4802		-495.5	0.311175	-64.2405	0.794185	-64.4981	0.311175	-64.0151	0.794185	-64.3854
-145.4	0.794185	-65.2549	0.794185	-65.4964		-495.45	0.633181	-64.2083	0.955188	-64.5303	0.794185	-64.0473	0.472178	-64.3532
-145.35	1.4382	-65.1904	0.311175	-65.3837		-495.4	0.794185	-64.1922	0.794185	-64.5625	1.11619	-64.0634	0.150172	-64.4659
-145.3	0.472178	-65.0777	1.11619	-65.448		-495.35	0.955188	-64.0956	0.794185	-64.5625	0.955188	-63.999	0.794185	-64.3532
-145.25	0.794185	-65.1261	0.472178	-65.3514		-495.3	1.11619	-64.0956	1.11619	-64.6108	0.955188	-64.1278	0.955188	-64.321
-145.2	0.472178	-65.1582	0.955188	-65.448		-495.25	0.794185	-64.1278	0.955188	-64.6108	0.794185	-64.0795	0.311175	-64.3693
-145.15	1.5992	-65.2709	0.794185	-65.3997		-495.2	1.4382	-64.2405	0.311175	-64.5947	0.794185	-64.1117	0.311175	-64.3854
-145.1	0.633181	-65.1744	0.633181	-65.4964		-495.15	0.955188	-64.2727	0.472178	-64.7396	0.794185	-64.0956	0.794185	-64.4176
-145.05	0.794185	-65.2387	0.311175	-65.4802		-495.1	1.11619	-64.2405	0.472178	-64.6108	1.4382	-64.0956	0.633181	-64.4498
-145	-0.010831	-65.3997	0.311175	-65.593		-495.05	0.633181	-64.2566	0.150172	-64.6108	0.633181	-64.0634	-0.010831	-64.4659
-144.95	0.955188	-65.1904	-0.010831	-65.5769		-495	0.794185	-64.2244	-0.010831	-64.5786	0.633181	-64.1278	0.794185	-64.4981
-144.9	-0.171834	-65.2065	0.472178	-65.5608		-494.95	0.472178	-64.1761	0.633181	-64.5625	0.472178	-64.0795	0.472178	-64.5303
-144.85	0.472178	-65.1904	0.311175	-65.4642		-494.9	0.311175	-64.1439	0.955188	-64.5786	0.633181	-64.0473	0.794185	-64.4981
-144.8	0.794185	-65.1744	0.794185	-65.4802		-494.85	0.633181	-64.1922	0.472178	-64.6108	1.11619	-64.0795	0.472178	-64.4015
-144.75	0.794185	-65.1582	0.150172	-65.4159		-494.8	1.27719	-64.2244	0.311175	-64.5464	0.794185	-64.0473	0.311175	-64.4015
-144.7	0.472178	-65.1261	0.794185	-65.5125		-494.75	0.794185	-64.1761	0.633181	-64.643	0.311175	-63.9829	-0.815847	-64.4337
-144.65	0.311175	-65.0939	0.794185	-65.5447		-494.7	1.11619	-64.2566	0.794185	-64.5786	0.955188	-64.0473	-0.493841	-64.4498
-144.6	0.311175	-65.287	0.472178	-65.5608		-494.65	0.472178	-64.16	0.955188	-64.5786	0.794185	-64.0312	1.27719	-64.5142
-144.55	0.150172	-65.1744	-0.332838	-65.5447		-494.6	0.311175	-64.1761	0.472178	-64.5786	1.27719	-64.1117	1.11619	-64.4337
-144.5	0.794185	-65.1582	0.633181	-65.5125		-494.55	0.794185	-64.0795	0.955188	-64.5947	0.794185	-64.0795	0.794185	-64.482
-144.45	0.633181	-65.1422	0.472178	-65.4802		-494.5	0.472178	-64.1117	0.472178	-64.5464	0.311175	-64.0795	0.150172	-64.4498
-144.4	1.7602	-65.1422	0.955188	-65.3514		-494.45	0.633181	-64.1439	0.794185	-64.6269	0.150172	-64.0151	-0.171834	-64.3532
-144.35	1.27719	-65.1099	0.633181	-65.3837		-494.4	0.794185	-64.2566	1.11619	-64.5303	0.794185	-64.0473	0.472178	-64.321
-144.3	0.794185	-65.2227	1.4382	-65.5125		-494.35	1.27719	-64.2083	0.794185	-64.6591	1.11619	-64.0312	0.311175	-64.3854
-144.25	0.955188	-65.1582	1.5992	-65.432		-494.3	1.11619	-64.2405	0.311175	-64.6108	1.11619	-64.0956	0.955188	-64.4659
-144.2	1.27719	-65.2065	0.633181	-65.5447		-494.25	0.955188	-64.2083	0.472178	-64.5786	0.955188	-64.0795	0.633181	-64.4498
-144.15	1.11619	-65.1422	0.633181	-65.5125		-494.2	0.472178	-64.2244	0.633181	-64.5947	1.27719	-64.1117	1.11619	-64.4659
-144.1	0.633181	-65.0939	0.633181	-65.5285		-494.15	0.311175	-64.1278	0.794185	-64.6591	0.794185	-64.0634	0.955188	-64.5142
-144.05	0.794185	-65.0617	-0.010831	-65.448		-494.1	0.311175	-64.2083	0.150172	-64.643	0.311175	-64.0634	0.311175	-64.482
-144	0.955188	-65.1904	-0.493841	-65.4802		-494.05	0.794185	-64.1922	0.794185	-64.6913	0.150172	-63.999	1.11619	-64.482
-143.95	1.7602	-65.2065	0.633181	-65.4964		-494	1.27719	-64.2083	-0.010831	-64.6591	0.472178	-64.0795	-0.010831	-64.5142
-143.9	0.955188	-65.1744	0.955188	-65.5285		-493.95	0.794185	-64.2083	0.955188	-64.7074	0.472178	-64.0956	0.633181	-64.4659
-143.85	1.11619	-65.2227	0.794185	-65.5447		-493.9	0.794185	-64.2566	0.633181	-64.643	0.633181	-64.0795	-0.010831	-64.482
-143.8	0.794185	-65.2065	0.794185	-65.5447		-493.85	0.633181	-64.1761	0.794185	-64.643	1.27719	-64.0795	-0.010831	-64.6108
-143.75	0.955188	-65.1582	0.633181	-65.5608		-493.8	0.794185	-64.0956	-0.171834	-64.6108	1.27719	-64.0956	1.27719	-64.5786
-143.7	0.472178	-65.0939	0.472178	-65.5285		-493.75	0.633181	-64.1761	0.472178	-64.6108	0.472178	-64.0956	-0.171834	-64.5142
-143.65	0.472178	-65.1582	0.311175	-65.4159		-493.7	0.955188	-64.1439	0.633181	-64.6269	0.311175	-64.0795	0.794185	-64.4659
-143.6	0.955188	-65.1904	0.311175	-65.4159		-493.65	0.633181	-64.16	0.955188	-64.6752	0.633181	-64.0312	-0.332838	-64.3371
-143.55	1.11619	-65.1744	1.11619	-65.4159		-493.6	0.794185	-64.321	0.955188	-64.643	0.794185	-64.0151	0.794185	-64.4015
-143.5	1.27719	-65.1582	1.4382	-65.4159		-493.55	0.955188	-64.1922	0.794185	-64.6108	0.794185	-63.999	0.150172	-64.4498
-143.45	0.633181	-65.1422	1.4382	-65.432		-493.5	1.11619	-64.16	0.794185	-64.643	0.794185	-64.1117	0.955188	-64.4176
-143.4	0.633181	-65.1422	1.11619	-65.5125		-493.45	0.633181	-64.2244	0.633181	-64.5464	1.27719	-64.1439	0.311175	-64.4015
-143.35	0.794185	-65.1582	1.27719	-65.4802		-493.4	0.955188	-64.2566	0.311175	-64.5303	1.4382	-64.16	0.633181	-64.482
-143.3	0.633181	-65.1261	1.11619	-65.448		-493.35	0.311175	-64.1439	0.794185	-64.5303	0.794185	-64.0634	0.955188	-64.4015
-143.25	0.311175	-65.0939	0.633181	-65.4159		-493.3	0.633181	-64.0795	0.150172	-64.5464	0.633181	-64.1439	0.150172	-64.482
-143.2	1.11619	-65.1261	0.150172	-65.4159		-493.25	0.955188	-64.16	1.11619	-64.5947	0.150172	-64.0151	1.11619	-64.4015
-143.15	1.11619	-65.1422	0.633181	-65.432		-493.2	0.150172	-64.0956	1.27719	-64.5947	0.150172	-64.0956	-0.815847	-64.4015
-143.1	1.27719	-65.1582	0.955188	-65.4964		-493.15	0.794185	-64.1439	0.472178	-64.7235	0.150172	-63.999	0.633181	-64.4015
-143.05	0.794185	-65.1904	0.794185	-65.5608		-493.1	0.472178	-64.2083	0.633181	-64.7074	1.5992	-64.0473	0.633181	-64.4659
-143	1.11619	-65.3192	0.794185	-65.593		-493.05	0.150172	-64.2405	0.311175	-64.6591	0.633181	-64.0956	-0.493841	-64.482
-142.95	0.794185	-65.2227	0.150172	-65.5769		-493	0.633181	-64.2083	0.150172	-64.5947	1.11619	-64.2405	1.11619	-64.5464
-142.9	0.955188	-65.1904	0.794185	-65.5285		-492.95	0.472178	-64.2083	-0.815847	-64.5786	0.150172	-64.1278	0.633181	-64.482
-142.85	-0.010831	-65.2065	0.794185	-65.4642		-492.9	0.150172	-64.1439	0.955188	-64.6269	0.633181	-64.1117	0.311175	-64.5625
-142.8	0.150172	-65.1261	0.472178	-65.4642		-492.85	0.633181	-64.1761	0.472178	-64.643	0.955188	-64.1117	0.150172	-64.5142
-142.75	-0.010831	-65.1582	0.150172	-65.4642		-492.8	0.955188	-64.16	1.5992	-64.6913	0.633181	-64.0473	0.955188	-64.5303
-142.7	0.472178	-65.1582	1.27719	-65.5447		-492.75	1.5992	-64.2566	0.794185	-64.6591	0.150172	-64.1117	0.794185	-64.5142
-142.65	-0.654844	-65.2549	1.27719	-65.5447		-492.7	0.955188	-64.1922	0.311175	-64.6752	0.472178	-64.1117	0.633181	-64.4659
-142.6	1.27719	-65.3354	0.794185	-65.5447		-492.65	1.27719	-64.1439	0.472178	-64.7396	0.794185	-64.0312	0.311175	-64.3854
-142.55	1.11619	-65.3354	0.633181	-65.5447		-492.6	0.472178	-64.1922	0.472178	-64.6752	1.27719	-64.1278	0.794185	-64.4659
-142.5	0.633181	-65.3514	0.311175	-65.5447		-492.55	0.633181	-64.1278	0.472178	-64.6108	0.794185	-64.0634	0.794185	-64.482
-142.45	-0.010831	-65.2227	0.150172	-65.448		-492.5	1.5992	-64.0473	0.955188	-64.6269	1.11619	-64.0795	0.955188	-64.482
-142.4	0.472178	-65.2387	0.794185	-65.3192		-492.45	0.472178	-64.16	0.955188	-64.6591	0.472178	-64.0151	0.311175	-64.4659
-142.35	0.150172	-65.1744	1.11619	-65.3192		-492.4	1.5992	-64.2244	1.11619	-64.6108	0.955188	-64.0151	0.472178	-64.4981
-142.3	0.794185	-65.2065	0.955188	-65.4159		-492.35	1.27719	-64.1439	1.27719	-64.7396	0.955188	-63.9507	-0.493841	-64.4015
-142.25	0.472178	-65.2387	0.633181	-65.5769		-492.3	0.794185	-64.2405	1.27719	-64.5947	0.794185	-63.9507	-0.332838	-64.2727
-142.2	0.955188	-65.2227	0.633181	-65.5285		-492.25	1.11619	-64.2888	0.794185	-64.6591	0.633181	-64.0634	0.472178	-64.3532
-142.15	0.794185	-65.2387	0.633181	-65.5447		-492.2	0.150172	-64.2888	-0.332838	-64.5786	1.11619	-64.0473	1.27719	-64.3854
-142.1	0.794185	-65.2549	0.311175	-65.4802		-492.15	-0.493841	-64.1922	0.150172	-64.6269	0.150172	-64.0795	1.27719	-64.4015
-142.05	0.150172	-65.1099	0.794185	-65.6252		-492.1	0.150172	-64.1761	0.794185	-64.643	0.633181	-64.0634	0.311175	-64.4015
-142	0.150172	-65.2065	-0.171834	-65.5447		-492.05	1.11619	-64.2083	0.955188	-64.6591	0.955188	-64.0312	0.472178	-64.482
-141.95	-0.171834	-65.1422	0.472178	-65.5125		-492	0.794185	-64.2566	0.311175	-64.7074	0.794185	-64.0634	-0.171834	-64.4176
-141.9	0.472178	-65.1261	0.955188	-65.4964		-491.95	0.794185	-64.2566	0.633181	-64.6752	0.633181	-64.0312	0.794185	-64.3371
-141.85	0.794185	-65.2709	1.11619	-65.5447		-491.9	0.633181	-64.1761	0.150172	-64.7396	0.955188	-64.0473	0.794185	-64.3371
-141.8	1.11619	-65.2387	0.794185	-65.5285		-491.85	0.955188	-64.2083	0.633181	-64.7235	0.955188	-64.0473	0.633181	-64.321
-141.75	1.27719	-65.287	0.633181	-65.4964		-491.8	0.794185	-64.1922	0.633181	-64.6108	1.27719	-64.1117	0.955188	-64.3371
-141.7	0.472178	-65.3032	-0.010831	-65.4964		-491.75	0.472178	-64.2083	-0.332838	-64.5464	1.4382	-64.0634	0.794185	-64.4337
-141.65	0.472178	-65.287	0.633181	-65.432		-491.7	-0.171834	-64.2244	0.472178	-64.6269	1.27719	-64.0795	-0.332838	-64.4981
-141.6	0.633181	-65.1582	0.150172	-65.432		-491.65	0.633181	-64.1761	0.794185	-64.7074	0.472178	-64.0795	1.27719	-64.482
-141.55	0.472178	-65.2387	0.472178	-65.448		-491.6	1.11619	-64.2244	0.794185	-64.6752	0.472178	-64.0634	1.11619	-64.3532
-141.5	0.311175	-65.1582	1.92121	-65.432		-491.55	0.955188	-64.2244	0.955188	-64.6269	0.633181	-64.0312	1.11619	-64.3371
-141.45	1.11619	-65.2387	1.92121	-65.5125		-491.5	1.11619	-64.2083	1.27719	-64.6269	-0.010831	-63.999	0.472178	-64.2888
-141.4	0.794185	-65.2549	0.794185	-65.5285		-491.45	0.633181	-64.2566	0.633181	-64.7074	1.27719	-63.9668	0.955188	-64.3532
-141.35	1.11619	-65.1582	1.11619	-65.4159		-491.4	0.633181	-64.2405	0.955188	-64.6269	0.955188	-63.999	0.955188	-64.3693
-141.3	0.794185	-65.1904	0.311175	-65.4964		-491.35	0.633181	-64.2244	-0.171834	-64.5464	0.311175	-64.0634	1.92121	-64.3854
-141.25	0.633181	-65.2227	0.633181	-65.4159		-491.3	0.955188	-64.2727	1.5992	-64.5625	0.955188	-64.0473	1.4382	-64.3532
-141.2	0.633181	-65.2227	-0.010831	-65.3675		-491.25	0.794185	-64.1922	0.633181	-64.643	1.11619	-63.9829	0.633181	-64.4337
-141.15	0.633181	-65.2709	0.472178	-65.3997		-491.2	0.955188	-64.1439	0.955188	-64.643	0.311175	-63.999	1.11619	-64.4015
-141.1	0.150172	-65.1744	0.955188	-65.4802		-491.15	1.11619	-64.1439	0.633181	-64.6591	0.633181	-63.999	-0.010831	-64.4337
-141.05	0.794185	-65.2065	0.794185	-65.432		-491.1	0.794185	-64.1922	0.794185	-64.7074	-0.97685	-63.9024	0.794185	-64.321
-141	0.472178	-65.3192	0.794185	-65.4642		-491.05	0.633181	-64.3049	-0.171834	-64.6752	0.794185	-63.9829	-0.171834	-64.4337
-140.95	1.11619	-65.2227	0.472178	-65.4642		-491	1.7602	-64.3049	0.311175	-64.6591	1.92121	-64.0634	0.472178	-64.4659
-140.9	0.472178	-65.3032	0.472178	-65.5285		-490.95	0.955188	-64.2727	0.150172	-64.5142	1.5992	-64.1278	-0.332838	-64.4981
-140.85	0.633181	-65.3514	0.472178	-65.4802		-490.9	0.633181	-64.1278	0.633181	-64.5303	0.794185	-64.0473	0.794185	-64.4981
-140.8	0.633181	-65.287	0.794185	-65.4159		-490.85	0.311175	-64.1439	0.794185	-64.5947	1.11619	-64.0956	0.794185	-64.4659
-140.75	0.794185	-65.2549	0.311175	-65.3675		-490.8	0.794185	-64.1439	0.955188	-64.6752	0.472178	-63.999	1.11619	-64.3854
-140.7	-0.493841	-65.2227	0.794185	-65.5125		-490.75	1.11619	-64.1278	0.633181	-64.7557	0.633181	-64.0312	0.633181	-64.4176
-140.65	0.955188	-65.2065	0.633181	-65.3837		-490.7	0.794185	-64.16	0.955188	-64.7879	-0.332838	-63.9346	0.150172	-64.4015
-140.6	0.472178	-65.2227	1.27719	-65.3997		-490.65	1.11619	-64.2083	0.633181	-64.7396	0.633181	-63.9346	0.633181	-64.4498
-140.55	1.27719	-65.1744	1.11619	-65.3675		-490.6	0.794185	-64.2083	0.955188	-64.6752	0.472178	-63.999	0.794185	-64.4498
-140.5	0.633181	-65.2709	1.11619	-65.3354		-490.55	0.633181	-64.1922	-0.171834	-64.6269	1.11619	-64.0634	1.5992	-64.3854
-140.45	1.11619	-65.2065	0.311175	-65.5769		-490.5	0.311175	-64.2083	0.150172	-64.5947	0.633181	-64.0634	1.11619	-64.3854
-140.4	0.311175	-65.2709	0.472178	-65.448		-490.45	0.633181	-64.1117	-0.171834	-64.5464	1.11619	-64.1117	1.27719	-64.4337
-140.35	0.794185	-65.2549	1.11619	-65.4159		-490.4	0.311175	-64.1761	0.794185	-64.643	1.27719	-64.16	0.794185	-64.3693
-140.3	-0.332838	-65.1261	0.311175	-65.3997		-490.35	0.955188	-64.16	1.11619	-64.643	0.794185	-64.0795	1.11619	-64.3532
-140.25	0.955188	-65.1744	1.27719	-65.432		-490.3	1.11619	-64.2083	0.794185	-64.7235	-0.171834	-63.9829	1.4382	-64.3693
-140.2	0.955188	-65.1744	0.794185	-65.4802		-490.25	1.5992	-64.321	0.311175	-64.6591	1.11619	-63.9829	1.4382	-64.3371
-140.15	1.27719	-65.3192	0.633181	-65.448		-490.2	1.5992	-64.2244	0.311175	-64.7557	-0.171834	-64.0312	0.633181	-64.3693
-140.1	0.794185	-65.2387	0.472178	-65.5125		-490.15	0.955188	-64.1922	-0.010831	-64.643	0.633181	-64.0956	0.633181	-64.4337
-140.05	0.150172	-65.287	0.955188	-65.5125		-490.1	0.472178	-64.2727	0.150172	-64.6108	0.633181	-64.1278	0.955188	-64.4659
-140	0.150172	-65.2387	0.633181	-65.5447		-490.05	0.150172	-64.2405	-0.171834	-64.6108	1.11619	-64.16	1.11619	-64.5303
-139.95	0.794185	-65.2227	-0.010831	-65.4159		-490	0.311175	-64.1761	-0.010831	-64.643	0.472178	-64.0795	0.633181	-64.4981
-139.9	0.311175	-65.2065	0.150172	-65.4964		-489.95	0.794185	-64.2244	0.955188	-64.6269	0.472178	-64.1278	0.955188	-64.4337
-139.85	0.794185	-65.2709	0.472178	-65.4159		-489.9	0.794185	-64.2566	0.955188	-64.643	-0.171834	-63.9668	0.150172	-64.482
-139.8	0.633181	-65.2227	0.311175	-65.4159		-489.85	1.11619	-64.3049	1.11619	-64.6269	-0.010831	-64.0151	0.311175	-64.3854
-139.75	0.633181	-65.2065	0.311175	-65.4964		-489.8	0.150172	-64.2888	-0.010831	-64.6269	0.150172	-64.0473	-0.171834	-64.3854
-139.7	0.150172	-65.1582	0.794185	-65.4964		-489.75	0.311175	-64.2888	1.27719	-64.7074	0.633181	-63.999	0.794185	-64.4337
-139.65	0.150172	-65.2549	0.472178	-65.4802		-489.7	0.794185	-64.3532	0.633181	-64.643	0.794185	-64.0795	0.955188	-64.3371
-139.6	-0.171834	-65.2709	0.633181	-65.432		-489.65	0.794185	-64.321	0.955188	-64.6269	0.150172	-64.1761	0.794185	-64.482
-139.55	0.472178	-65.2065	0.150172	-65.3837		-489.6	0.955188	-64.2888	1.27719	-64.643	0.794185	-64.1117	0.472178	-64.4176
-139.5	1.11619	-65.1744	0.794185	-65.4642		-489.55	0.472178	-64.2727	1.27719	-64.5625	0.472178	-64.16	0.794185	-64.4659
-139.45	0.633181	-65.1261	0.794185	-65.3192		-489.5	0.794185	-64.2888	1.11619	-64.5303	0.150172	-64.1922	0.633181	-64.4176
-139.4	0.955188	-65.0777	0.311175	-65.3997		-489.45	0.955188	-64.3371	1.11619	-64.5947	-0.171834	-64.0634	0.472178	-64.2566
-139.35	0.311175	-65.1582	-0.171834	-65.4159		-489.4	1.27719	-64.2244	1.4382	-64.6269	0.794185	-64.0634	0.794185	-64.2566
-139.3	1.11619	-65.0939	0.955188	-65.432		-489.35	1.5992	-64.4176	0.955188	-64.6752	0.150172	-64.1278	0.955188	-64.4015
-139.25	1.11619	-65.1744	0.633181	-65.432		-489.3	1.4382	-64.3532	0.955188	-64.6108	1.27719	-64.0634	0.955188	-64.2888
-139.2	1.7602	-65.2709	0.633181	-65.5285		-489.25	0.472178	-64.3532	1.11619	-64.6591	1.11619	-64.1278	1.11619	-64.4337
-139.15	0.955188	-65.2227	-0.010831	-65.5125		-489.2	0.472178	-64.3371	1.11619	-64.5786	2.56522	-64.0956	1.4382	-64.4498
-139.1	0.633181	-65.2227	0.311175	-65.6574		-489.15	-0.010831	-64.2888	0.794185	-64.6591	1.27719	-64.0795	0.794185	-64.4659
-139.05	0.311175	-65.0939	-0.010831	-65.5285		-489.1	0.150172	-64.2566	0.955188	-64.5464	0.633181	-64.2083	0.633181	-64.321
-139	0.955188	-65.0939	-0.332838	-65.5447		-489.05	0.472178	-64.3049	0.794185	-64.6752	0.311175	-64.0634	0.150172	-64.4498
-138.95	1.11619	-65.1744	1.92121	-65.432		-489	0.633181	-64.2727	1.11619	-64.643	0.633181	-64.0795	0.150172	-64.3371
-138.9	1.11619	-65.1582	0.794185	-65.4964		-488.95	0.633181	-64.2566	0.955188	-64.7235	0.150172	-64.0312	0.311175	-64.482
-138.85	0.794185	-65.1904	0.794185	-65.4964		-488.9	0.472178	-64.321	0.955188	-64.6913	1.27719	-64.0634	1.5992	-64.4337
-138.8	0.472178	-65.287	0.472178	-65.6091		-488.85	0.472178	-64.321	0.472178	-64.7557	0.794185	-64.0795	0.955188	-64.482
-138.75	0.955188	-65.2709	0.311175	-65.5608		-488.8	0.633181	-64.321	0.311175	-64.6591	0.955188	-64.2244	0.794185	-64.4981
-138.7	0.955188	-65.1904	0.472178	-65.5769		-488.75	0.150172	-64.2405	0.794185	-64.5947	1.27719	-64.0956	0.955188	-64.4337
-138.65	0.794185	-65.1099	-0.171834	-65.5769		-488.7	-0.493841	-64.321	1.11619	-64.6752	0.794185	-64.0956	0.794185	-64.3854
-138.6	-0.010831	-65.1422	0.633181	-65.4159		-488.65	0.633181	-64.321	0.794185	-64.643	0.633181	-64.0795	0.472178	-64.4176
-138.55	0.955188	-65.2065	0.150172	-65.5125		-488.6	0.794185	-64.3049	0.955188	-64.643	0.633181	-64.0795	0.633181	-64.4176
-138.5	1.11619	-65.2549	0.955188	-65.4964		-488.55	0.955188	-64.2566	0.472178	-64.7396	0.472178	-63.9829	0.955188	-64.3854
-138.45	0.955188	-65.2709	0.633181	-65.4964		-488.5	0.794185	-64.3532	0.472178	-64.6913	0.633181	-64.0634	0.794185	-64.4176
-138.4	0.794185	-65.2387	1.4382	-65.4642		-488.45	0.633181	-64.3532	1.11619	-64.6269	1.4382	-64.0473	1.27719	-64.4337
-138.35	0.472178	-65.2387	0.150172	-65.5285		-488.4	0.633181	-64.3049	1.27719	-64.5947	1.27719	-64.1439	0.794185	-64.4981
-138.3	0.311175	-65.2227	0.633181	-65.5447		-488.35	0.311175	-64.1922	1.11619	-64.6591	1.5992	-64.1117	0.150172	-64.4659
-138.25	0.311175	-65.1904	-0.332838	-65.5285		-488.3	-0.010831	-64.2888	0.472178	-64.5947	0.472178	-64.2083	0.633181	-64.4015
-138.2	0.311175	-65.1904	-0.171834	-65.448		-488.25	1.7602	-64.2405	0.633181	-64.5947	-0.010831	-64.0795	0.472178	-64.3693
-138.15	0.794185	-65.2387	0.311175	-65.4159		-488.2	0.955188	-64.3854	1.11619	-64.5625	-0.010831	-64.0634	0.633181	-64.2888
-138.1	0.794185	-65.3192	0.794185	-65.5608		-488.15	0.633181	-64.3532	1.27719	-64.6591	0.150172	-64.0634	0.794185	-64.3693
-138.05	0.633181	-65.2387	0.794185	-65.593		-488.1	0.633181	-64.4659	0.633181	-64.6752	0.472178	-64.0634	0.633181	-64.4659
-138	0.794185	-65.287	0.311175	-65.593		-488.05	-0.171834	-64.4176	1.11619	-64.6913	0.472178	-64.1117	0.794185	-64.4498
-137.95	0.955188	-65.2709	-0.97685	-65.6735		-488	0.150172	-64.321	0.472178	-64.5947	0.955188	-64.16	0.955188	-64.4337
-137.9	1.27719	-65.2709	0.955188	-65.5285		-487.95	0.150172	-64.2727	0.311175	-64.5464	-0.171834	-64.1439	0.311175	-64.3854
-137.85	0.472178	-65.287	0.472178	-65.5447		-487.9	0.794185	-64.3854	0.794185	-64.5625	0.794185	-64.0956	0.955188	-64.4659
-137.8	0.633181	-65.2387	-0.171834	-65.4964		-487.85	0.150172	-64.3532	0.794185	-64.6108	0.472178	-64.1278	0.472178	-64.3854
-137.75	0.633181	-65.1744	0.150172	-65.5125		-487.8	1.11619	-64.3532	0.472178	-64.6269	0.955188	-64.1922	0.633181	-64.3854
-137.7	0.472178	-65.2065	0.472178	-65.4802		-487.75	0.150172	-64.3693	0.794185	-64.6752	0.633181	-64.0634	0.311175	-64.4015
-137.65	0.955188	-65.1744	0.794185	-65.5447		-487.7	0.472178	-64.3049	0.150172	-64.7557	-0.010831	-64.1439	0.472178	-64.3532
-137.6	2.08221	-65.2387	1.27719	-65.5125		-487.65	-0.171834	-64.3532	1.11619	-64.5947	0.150172	-64.1117	0.633181	-64.3532
-137.55	0.311175	-65.287	0.633181	-65.5125		-487.6	0.794185	-64.3371	1.11619	-64.5303	0.150172	-64.0473	0.633181	-64.3693
-137.5	1.11619	-65.3514	0.311175	-65.5447		-487.55	0.794185	-64.3049	0.150172	-64.6108	0.794185	-64.0956	0.472178	-64.4176
-137.45	0.633181	-65.2709	0.311175	-65.4964		-487.5	0.311175	-64.3693	0.472178	-64.5142	1.27719	-63.9829	0.794185	-64.4176
-137.4	0.472178	-65.2065	-0.332838	-65.4802		-487.45	0.633181	-64.2888	0.955188	-64.6913	-0.010831	-64.1117	0.794185	-64.321
-137.35	0.472178	-65.1582	0.472178	-65.4802		-487.4	-0.332838	-64.1439	1.11619	-64.6108	0.633181	-64.0151	0.472178	-64.3049
-137.3	0.794185	-65.2387	0.472178	-65.5285		-487.35	0.633181	-64.3532	1.5992	-64.7718	0.311175	-63.9507	0.794185	-64.2727
-137.25	0.472178	-65.2227	0.794185	-65.448		-487.3	0.633181	-64.2244	0.794185	-64.7074	1.11619	-63.999	0.794185	-64.2727
-137.2	0.955188	-65.3354	0.794185	-65.5447		-487.25	0.311175	-64.3693	1.4382	-64.6913	0.794185	-63.999	0.794185	-64.2888
-137.15	0.794185	-65.3354	0.955188	-65.5769		-487.2	0.311175	-64.16	1.11619	-64.5947	0.955188	-64.1278	1.4382	-64.4176
-137.1	0.955188	-65.3997	-0.010831	-65.5608		-487.15	1.11619	-64.2566	0.633181	-64.6591	-0.332838	-64.0956	0.955188	-64.4337
-137.05	-0.493841	-65.2549	-0.493841	-65.5125		-487.1	0.955188	-64.3371	0.633181	-64.5464	0.794185	-64.1439	0.955188	-64.4981
-137	0.311175	-65.2065	-1.13785	-65.6574		-487.05	0.311175	-64.3371	1.11619	-64.7557	0.794185	-64.0473	0.150172	-64.3854
-136.95	0.311175	-65.1582	0.311175	-65.6413		-487	0.633181	-64.2405	1.4382	-64.7074	0.150172	-64.1439	0.794185	-64.4337
-136.9	0.633181	-65.1904	0.633181	-65.6091		-486.95	0.472178	-64.2566	2.08221	-64.7396	-0.010831	-64.1278	-0.010831	-64.3854
-136.85	0.472178	-65.2549	0.794185	-65.7218		-486.9	0.794185	-64.2405	0.794185	-64.7718	0.633181	-64.1117	1.27719	-64.3532
-136.8	1.11619	-65.3032	0.955188	-65.5285		-486.85	0.794185	-64.321	0.794185	-64.7235	-0.010831	-64.0312	0.633181	-64.3693
-136.75	0.794185	-65.2709	0.633181	-65.5285		-486.8	1.11619	-64.3532	0.472178	-64.6108	1.5992	-64.1922	0.955188	-64.482
-136.7	0.633181	-65.2549	-0.332838	-65.6896		-486.75	0.955188	-64.321	-0.171834	-64.7557	0.794185	-64.0473	0.794185	-64.4981
-136.65	0.794185	-65.2709	0.472178	-65.5769		-486.7	0.472178	-64.3049	0.472178	-64.6752	-0.010831	-64.0795	0.955188	-64.643
-136.6	0.311175	-65.2227	0.311175	-65.5608		-486.65	0.633181	-64.2083	1.11619	-64.7879	0.472178	-64.0473	0.633181	-64.4176
-136.55	0.311175	-65.0777	0.794185	-65.5447		-486.6	0.633181	-64.2244	0.633181	-64.8362	0.311175	-64.1439	-0.171834	-64.4015
-136.5	0.955188	-65.3032	0.633181	-65.4964		-486.55	0.472178	-64.2244	1.27719	-64.7074	0.794185	-63.9346	1.4382	-64.3532
-136.45	1.11619	-65.2065	0.633181	-65.5447		-486.5	0.633181	-64.3532	0.794185	-64.7718	0.472178	-64.0473	0.794185	-64.4176
-136.4	1.7602	-65.1904	0.955188	-65.448		-486.45	1.27719	-64.321	-0.010831	-64.7235	0.794185	-63.999	0.633181	-64.3854
-136.35	1.11619	-65.1422	0.955188	-65.5447		-486.4	0.794185	-64.3693	0.472178	-64.6591	0.633181	-64.0473	1.11619	-64.4176
-136.3	0.955188	-65.1744	0.794185	-65.5285		-486.35	1.4382	-64.2888	-0.010831	-64.643	1.4382	-64.0473	0.794185	-64.4176
-136.25	0.794185	-65.2227	0.472178	-65.5125		-486.3	0.633181	-64.2727	0.150172	-64.643	1.4382	-64.1117	1.5992	-64.4176
-136.2	0.633181	-65.2065	0.472178	-65.4964		-486.25	0.311175	-64.2888	0.794185	-64.5786	0.472178	-64.0473	0.150172	-64.3854
-136.15	0.633181	-65.1582	0.150172	-65.5285		-486.2	0.633181	-64.321	0.472178	-64.7074	0.311175	-64.1439	-0.171834	-64.3693
-136.1	0.633181	-65.2709	0.633181	-65.4642		-486.15	1.4382	-64.2727	1.27719	-64.7396	0.150172	-64.0312	0.633181	-64.3532
-136.05	0.311175	-65.2227	0.311175	-65.6091		-486.1	0.633181	-64.4337	0.472178	-64.7879	0.150172	-64.0956	1.27719	-64.3693
-136	1.4382	-65.2387	0.794185	-65.5447		-486.05	0.472178	-64.4015	0.311175	-64.6269	0.150172	-64.0473	0.794185	-64.321
-135.95	1.11619	-65.2387	0.633181	-65.6252		-486	0.472178	-64.3693	-0.171834	-64.6108	0.955188	-64.0312	0.472178	-64.4176
-135.9	0.150172	-65.1904	0.633181	-65.6413		-485.95	0.150172	-64.2727	-0.332838	-64.5625	0.794185	-64.0956	0.794185	-64.4659
-135.85	0.472178	-65.287	0.633181	-65.593		-485.9	-0.171834	-64.2566	-0.010831	-64.5947	0.633181	-64.1278	0.633181	-64.4337
-135.8	0.955188	-65.287	0.633181	-65.5608		-485.85	0.150172	-64.2888	0.794185	-64.6269	0.472178	-64.1922	0.955188	-64.482
-135.75	0.633181	-65.3032	0.311175	-65.593		-485.8	1.11619	-64.2566	0.955188	-64.6269	0.633181	-64.1278	0.794185	-64.4015
-135.7	0.955188	-65.1904	0.633181	-65.5608		-485.75	0.633181	-64.3693	0.794185	-64.6913	0.311175	-64.0312	0.472178	-64.4015
-135.65	0.311175	-65.2065	0.955188	-65.5608		-485.7	0.633181	-64.4176	1.27719	-64.7396	0.150172	-63.9829	0.794185	-64.3854
-135.6	0.794185	-65.2227	0.794185	-65.6252		-485.65	1.11619	-64.4015	0.955188	-64.6591	0.472178	-64.0473	0.955188	-64.4337
-135.55	0.794185	-65.2387	0.955188	-65.6091		-485.6	0.794185	-64.3371	0.633181	-64.6269	1.11619	-64.0312	1.27719	-64.4337
-135.5	0.633181	-65.2387	1.4382	-65.6735		-485.55	-0.171834	-64.3371	0.472178	-64.5947	1.11619	-64.0795	0.794185	-64.4659
-135.45	0.633181	-65.2549	0.794185	-65.5608		-485.5	0.150172	-64.2727	0.955188	-64.5625	1.27719	-64.0312	0.955188	-64.482
-135.4	0.955188	-65.2709	0.633181	-65.5769		-485.45	0.633181	-64.321	1.27719	-64.6108	0.955188	-64.1117	0.633181	-64.4337
-135.35	0.311175	-65.2065	0.794185	-65.6091		-485.4	0.794185	-64.321	1.4382	-64.6108	1.11619	-64.0795	1.11619	-64.4015
-135.3	0.472178	-65.0617	0.472178	-65.5769		-485.35	1.7602	-64.3532	1.27719	-64.6913	0.472178	-64.0151	0.472178	-64.4015
-135.25	0.955188	-65.1261	0.794185	-65.4802		-485.3	1.4382	-64.3371	1.4382	-64.6108	0.955188	-63.999	0.794185	-64.4015
-135.2	0.794185	-65.2549	0.633181	-65.593		-485.25	1.27719	-64.3693	1.11619	-64.6591	1.27719	-64.0151	0.794185	-64.4498
-135.15	1.4382	-65.2065	0.794185	-65.5447		-485.2	0.150172	-64.4015	0.633181	-64.6752	1.27719	-64.0634	0.955188	-64.482
-135.1	0.472178	-65.2549	0.472178	-65.6574		-485.15	0.150172	-64.3693	0.150172	-64.7074	1.27719	-64.1117	1.4382	-64.482
-135.05	0.794185	-65.2549	0.150172	-65.754		-485.1	0.311175	-64.321	0.311175	-64.7074	0.794185	-64.16	0.955188	-64.5142
-135	0.311175	-65.1904	0.311175	-65.8184		-485.05	1.11619	-64.321	0.311175	-64.7074	0.633181	-64.2244	0.633181	-64.5625
-134.95	0.472178	-65.1582	-0.010831	-65.7218		-485	0.955188	-64.3693	0.794185	-64.7074	0.794185	-64.16	-0.171834	-64.482
-134.9	0.311175	-65.1422	-0.010831	-65.7057		-484.95	0.794185	-64.4176	0.955188	-64.6591	0.472178	-64.1117	0.311175	-64.5142
-134.85	0.794185	-65.1422	0.311175	-65.6574		-484.9	0.633181	-64.3532	0.955188	-64.6913	0.311175	-64.0795	-0.010831	-64.4659
-134.8	1.11619	-65.2227	0.311175	-65.6735		-484.85	0.794185	-64.3693	0.633181	-64.6913	0.150172	-64.0795	0.150172	-64.482
-134.75	1.11619	-65.2387	0.311175	-65.6413		-484.8	0.633181	-64.3532	0.794185	-64.7074	0.472178	-64.0956	0.794185	-64.4337
-134.7	-0.332838	-65.3354	0.472178	-65.7379		-484.75	0.472178	-64.3854	0.311175	-64.643	1.11619	-64.1278	1.27719	-64.5464
-134.65	1.11619	-65.2709	0.472178	-65.7701		-484.7	0.311175	-64.3371	0.955188	-64.643	1.11619	-64.1439	1.27719	-64.5464
-134.6	0.472178	-65.287	0.633181	-65.6896		-484.65	0.472178	-64.3693	0.633181	-64.643	0.955188	-64.2405	0.633181	-64.5142
-134.55	0.633181	-65.2227	0.150172	-65.7379		-484.6	0.311175	-64.321	0.794185	-64.6269	0.794185	-64.2083	0.150172	-64.4498
-134.5	-0.010831	-65.1099	0.794185	-65.6896		-484.55	1.5992	-64.2888	0.955188	-64.6269	0.633181	-64.2405	0.311175	-64.4498
-134.45	0.472178	-65.1582	-0.332838	-65.6896		-484.5	1.27719	-64.2727	0.794185	-64.643	0.150172	-64.0312	0.472178	-64.4176
-134.4	0.150172	-65.2227	0.472178	-65.7057		-484.45	0.794185	-64.321	0.794185	-64.6269	0.311175	-64.0312	0.794185	-64.4337
-134.35	0.955188	-65.0939	0.311175	-65.7218		-484.4	0.311175	-64.3371	0.311175	-64.6913	1.11619	-64.0634	0.794185	-64.4659
-134.3	1.27719	-65.1582	0.794185	-65.754		-484.35	0.794185	-64.321	0.311175	-64.5947	1.27719	-64.16	0.955188	-64.4981
-134.25	0.955188	-65.2227	0.633181	-65.7379		-484.3	0.633181	-64.3049	0.311175	-64.6269	0.955188	-64.0795	0.472178	-64.4981
-134.2	0.633181	-65.2227	0.472178	-65.8023		-484.25	0.633181	-64.2566	0.955188	-64.643	0.955188	-64.1439	0.794185	-64.5142
-134.15	0.794185	-65.2387	-0.332838	-65.7218		-484.2	0.955188	-64.2888	0.955188	-64.6269	0.955188	-64.1278	0.472178	-64.4176
-134.1	0.472178	-65.2549	0.311175	-65.754		-484.15	0.633181	-64.2888	1.11619	-64.6108	0.311175	-64.1922	0.311175	-64.4659
-134.05	0.150172	-65.2227	0.150172	-65.6574		-484.1	0.633181	-64.3371	0.794185	-64.6913	0.311175	-64.0795	0.150172	-64.4498
-134	0.150172	-65.2387	0.633181	-65.6735		-484.05	1.11619	-64.3532	0.955188	-64.7074	-0.010831	-64.0312	0.955188	-64.4337
-133.95	0.633181	-65.1744	0.311175	-65.6574		-484	0.311175	-64.3532	0.794185	-64.7718	0.794185	-64.0473	1.11619	-64.482
-133.9	0.794185	-65.1744	0.633181	-65.6735		-483.95	0.311175	-64.321	0.794185	-64.6108	0.955188	-64.1278	1.5992	-64.5786
-133.85	0.794185	-65.2549	-0.171834	-65.6735		-483.9	-0.010831	-64.2405	-0.171834	-64.6269	0.955188	-64.0634	0.955188	-64.5303
-133.8	0.794185	-65.2387	0.955188	-65.7379		-483.85	0.150172	-64.2888	0.150172	-64.6108	0.633181	-64.1922	1.11619	-64.5142
-133.75	0.794185	-65.2227	0.472178	-65.6735		-483.8	0.794185	-64.2083	0.311175	-64.5947	0.633181	-64.2888	0.150172	-64.4176
-133.7	0.633181	-65.1904	0.633181	-65.6735		-483.75	0.794185	-64.2727	0.794185	-64.643	0.633181	-64.2083	1.4382	-64.4337
-133.65	0.150172	-65.1099	-0.010831	-65.6735		-483.7	1.11619	-64.2727	1.27719	-64.643	-0.332838	-64.0312	0.794185	-64.4176
-133.6	0.150172	-65.1261	0.150172	-65.6091		-483.65	0.955188	-64.3049	1.11619	-64.4981	0.311175	-64.16	0.472178	-64.4659
-133.55	0.955188	-65.1582	0.472178	-65.6091		-483.6	1.27719	-64.321	0.955188	-64.6591	0.311175	-64.0956	1.11619	-64.4981
-133.5	1.27719	-65.1099	1.7602	-65.6413		-483.55	0.955188	-64.2888	1.27719	-64.643	0.794185	-64.1439	1.4382	-64.482
-133.45	1.11619	-65.3192	1.11619	-65.6574		-483.5	0.311175	-64.2566	1.5992	-64.5625	0.794185	-64.0634	1.27719	-64.4337
-133.4	1.11619	-65.2227	0.955188	-65.7218		-483.45	0.472178	-64.2083	0.472178	-64.5625	1.27719	-64.1439	0.955188	-64.5464
-133.35	0.794185	-65.2065	0.955188	-65.6252		-483.4	0.955188	-64.2566	0.472178	-64.5947	1.11619	-64.1761	0.150172	-64.4659
-133.3	1.92121	-65.2227	1.11619	-65.6252		-483.35	0.955188	-64.2566	0.633181	-64.5786	0.794185	-64.1761	1.92121	-64.5464
-133.25	0.794185	-65.2387	0.472178	-65.593		-483.3	1.27719	-64.3049	1.11619	-64.6269	0.311175	-64.1278	1.4382	-64.482
-133.2	0.472178	-65.1904	0.633181	-65.5447		-483.25	1.5992	-64.3049	0.955188	-64.6108	0.311175	-63.9829	1.11619	-64.5142
-133.15	0.955188	-65.1422	0.955188	-65.593		-483.2	1.11619	-64.3371	1.11619	-64.6591	0.311175	-64.0634	0.633181	-64.5464
-133.1	0.955188	-65.1744	1.11619	-65.6091		-483.15	0.150172	-64.3532	0.472178	-64.7235	0.311175	-64.1117	0.794185	-64.5142
-133.05	1.11619	-65.2227	1.11619	-65.754		-483.1	0.150172	-64.3693	0.633181	-64.6752	-0.171834	-64.1439	0.633181	-64.5625
-133	0.633181	-65.2387	0.472178	-65.7379		-483.05	0.794185	-64.3049	-0.171834	-64.6269	0.794185	-64.1761	1.11619	-64.5142
-132.95	1.11619	-65.2227	0.955188	-65.7379		-483	0.794185	-64.321	0.472178	-64.5625	0.633181	-64.2083	0.150172	-64.5464
-132.9	0.955188	-65.1261	0.472178	-65.7057		-482.95	0.472178	-64.321	0.633181	-64.482	0.311175	-64.1278	-0.171834	-64.5786
-132.85	0.794185	-65.2549	1.11619	-65.6413		-482.9	0.794185	-64.3693	0.794185	-64.6108	-0.171834	-64.1278	-0.010831	-64.5786
-132.8	0.472178	-65.1904	0.633181	-65.6091		-482.85	0.794185	-64.4176	0.955188	-64.5947	0.311175	-64.1117	0.472178	-64.482
-132.75	0.633181	-65.1422	0.311175	-65.6413		-482.8	1.27719	-64.4015	0.955188	-64.5625	0.150172	-64.0795	0.794185	-64.3693
-132.7	1.11619	-65.1422	0.472178	-65.6735		-482.75	0.794185	-64.3854	0.472178	-64.6108	1.11619	-64.1117	0.633181	-64.4659
-132.65	0.955188	-65.1422	1.11619	-65.6896		-482.7	0.311175	-64.4015	0.633181	-64.5464	1.4382	-64.0956	0.311175	-64.482
-132.6	1.27719	-65.1422	1.11619	-65.6091		-482.65	0.311175	-64.3371	0.150172	-64.5786	0.794185	-64.1761	0.794185	-64.5303
-132.55	1.4382	-65.1261	0.472178	-65.7218		-482.6	0.794185	-64.321	0.311175	-64.6269	1.11619	-64.1278	0.955188	-64.5625
-132.5	1.27719	-65.2227	0.311175	-65.6735		-482.55	0.633181	-64.2566	0.311175	-64.5142	1.27719	-64.1278	1.4382	-64.6108
-132.45	0.633181	-65.3032	0.472178	-65.6574		-482.5	1.27719	-64.2888	1.11619	-64.5303	1.27719	-64.2083	1.11619	-64.5625
-132.4	0.794185	-65.2227	0.150172	-65.6413		-482.45	0.955188	-64.3854	1.27719	-64.5142	0.794185	-64.1278	0.633181	-64.482
-132.35	0.150172	-65.1099	0.472178	-65.6091		-482.4	0.472178	-64.3854	1.27719	-64.5625	0.311175	-64.1278	0.150172	-64.4981
-132.3	0.955188	-65.1422	0.955188	-65.6413		-482.35	0.794185	-64.321	0.794185	-64.5142	0.633181	-64.0795	0.472178	-64.5303
-132.25	0.794185	-65.1099	1.11619	-65.6735		-482.3	0.150172	-64.3371	0.472178	-64.5625	1.11619	-64.0956	1.11619	-64.5303
-132.2	1.27719	-65.1582	0.955188	-65.7379		-482.25	0.955188	-64.321	0.955188	-64.4659	0.955188	-64.16	1.5992	-64.5464
-132.15	0.472178	-65.1422	0.472178	-65.7218		-482.2	0.633181	-64.3854	0.150172	-64.4981	1.11619	-64.3049	1.4382	-64.5625
-132.1	1.27719	-65.1904	0.472178	-65.7379		-482.15	0.311175	-64.3532	0.311175	-64.5464	0.955188	-64.2727	0.794185	-64.5947
-132.05	0.150172	-65.2065	-0.332838	-65.7057		-482.1	0.472178	-64.3049	1.4382	-64.6269	0.472178	-64.3371	0.633181	-64.6752
-132	0.794185	-65.2065	-0.332838	-65.6091		-482.05	1.4382	-64.2888	1.5992	-64.6108	0.311175	-64.2244	-0.010831	-64.5947
-131.95	-0.010831	-65.1582	0.311175	-65.6413		-482	1.27719	-64.4015	0.794185	-64.6108	0.150172	-64.2405	0.311175	-64.5303
-131.9	0.794185	-65.2227	0.311175	-65.6413		-481.95	0.150172	-64.3371	0.633181	-64.643	0.472178	-64.16	0.794185	-64.5625
-131.85	0.311175	-65.1582	0.794185	-65.7218		-481.9	0.472178	-64.4015	0.311175	-64.5947	0.794185	-64.16	0.633181	-64.5786
-131.8	1.5992	-65.0777	0.633181	-65.6735		-481.85	0.633181	-64.3049	0.794185	-64.5625	0.794185	-64.1761	0.955188	-64.6269
-131.75	1.11619	-65.1744	0.794185	-65.7057		-481.8	0.472178	-64.2566	0.311175	-64.5303	0.794185	-64.2244	0.955188	-64.6269
-131.7	0.955188	-65.1582	0.472178	-65.6252		-481.75	0.311175	-64.2566	1.4382	-64.5625	0.472178	-64.1761	0.633181	-64.6752
-131.65	0.794185	-65.3192	0.633181	-65.6735		-481.7	0.633181	-64.3854	0.794185	-64.5464	-0.010831	-64.2083	0.472178	-64.5786
-131.6	0.794185	-65.1904	-0.171834	-65.6252		-481.65	0.633181	-64.3532	1.7602	-64.6913	0.472178	-64.1278	-0.010831	-64.7074
-131.55	0.794185	-65.1904	0.472178	-65.6413		-481.6	0.794185	-64.3532	1.5992	-64.5625	1.11619	-64.1117	0.472178	-64.4981
-131.5	0.955188	-65.2387	0.794185	-65.6252		-481.55	0.472178	-64.3049	1.27719	-64.6269	0.311175	-64.1761	-0.010831	-64.5464
-131.45	0.472178	-65.1099	1.27719	-65.6091		-481.5	1.5992	-64.3532	0.794185	-64.5947	0.311175	-64.2083	2.56522	-64.5464
-131.4	1.11619	-65.1099	0.472178	-65.6574		-481.45	1.4382	-64.2727	1.4382	-64.5625	0.633181	-64.0795	0.633181	-64.4981
-131.35	0.955188	-65.1582	0.794185	-65.6896		-481.4	0.955188	-64.2083	1.11619	-64.5142	0.955188	-64.1278	0.955188	-64.5786
-131.3	2.24321	-65.2065	0.472178	-65.7218		-481.35	0.633181	-64.1761	0.794185	-64.5303	0.311175	-64.2083	0.955188	-64.4498
-131.25	1.7602	-65.1261	1.11619	-65.6735		-481.3	0.794185	-64.2888	0.955188	-64.5464	0.150172	-64.1761	0.311175	-64.5625
-131.2	1.11619	-65.1422	-0.010831	-65.5769		-481.25	0.150172	-64.2727	2.40422	-64.6108	0.472178	-64.16	0.311175	-64.5786
-131.15	0.955188	-65.1261	0.794185	-65.6413		-481.2	0.794185	-64.3532	0.794185	-64.643	0.472178	-64.1761	0.311175	-64.5625
-131.1	0.633181	-65.1744	-0.010831	-65.7057		-481.15	0.955188	-64.3532	0.633181	-64.6913	-0.332838	-64.1439	0.794185	-64.4498
-131.05	0.794185	-65.0939	0.633181	-65.6896		-481.1	0.794185	-64.482	0.794185	-64.6752	0.150172	-64.2083	0.150172	-64.5786
-131	1.11619	-65.0939	0.150172	-65.7379		-481.05	0.311175	-64.3532	0.633181	-64.6752	0.472178	-64.1439	0.472178	-64.4659
-130.95	0.794185	-65.1422	0.150172	-65.7862		-481	-0.010831	-64.321	0.633181	-64.5625	1.11619	-64.2888	1.27719	-64.6591
-130.9	0.472178	-65.1744	-0.654844	-65.7701		-480.95	0.794185	-64.2405	0.633181	-64.6108	0.794185	-64.2244	0.311175	-64.6269
-130.85	1.7602	-65.2227	0.794185	-65.754		-480.9	0.150172	-64.3049	-0.171834	-64.5303	0.955188	-64.2566	0.955188	-64.6913
-130.8	0.633181	-65.287	0.311175	-65.7218		-480.85	0.150172	-64.2888	0.955188	-64.5786	-0.010831	-64.1922	0.955188	-64.5786
-130.75	0.955188	-65.1744	0.150172	-65.7218		-480.8	0.633181	-64.4015	0.794185	-64.5625	0.311175	-64.2405	0.633181	-64.643
-130.7	0.150172	-65.1582	0.150172	-65.7057		-480.75	0.633181	-64.4015	1.11619	-64.6269	0.311175	-64.16	0.311175	-64.5947
-130.65	0.794185	-65.1744	0.150172	-65.7701		-480.7	1.11619	-64.3532	0.472178	-64.5786	0.150172	-64.1761	0.311175	-64.6269
-130.6	0.794185	-65.0617	0.472178	-65.6574		-480.65	0.633181	-64.3532	2.08221	-64.7074	0.150172	-64.1439	0.150172	-64.5786
-130.55	0.794185	-65.2065	0.794185	-65.6574		-480.6	0.472178	-64.3049	1.11619	-64.5142	0.794185	-64.2405	0.794185	-64.643
-130.5	0.955188	-65.1904	0.311175	-65.6735		-480.55	-0.332838	-64.2727	1.27719	-64.5625	0.150172	-64.2405	0.472178	-64.6269
-130.45	1.4382	-65.1422	0.633181	-65.6735		-480.5	0.955188	-64.1761	0.150172	-64.5303	0.955188	-64.1761	0.955188	-64.6913
-130.4	0.955188	-65.2065	0.794185	-65.6574		-480.45	0.472178	-64.2566	1.27719	-64.5142	0.311175	-64.2083	0.794185	-64.5947
-130.35	0.794185	-65.1744	0.633181	-65.6252		-480.4	1.11619	-64.2888	0.794185	-64.4659	0.150172	-64.16	0.311175	-64.7074
-130.3	0.311175	-65.0617	1.4382	-65.6091		-480.35	0.955188	-64.2727	1.4382	-64.5625	-0.010831	-64.1761	0.150172	-64.5625
-130.25	-0.010831	-65.1099	0.472178	-65.6091		-480.3	0.150172	-64.2566	0.633181	-64.5464	0.472178	-64.0956	0.633181	-64.6108
-130.2	0.955188	-65.0617	0.311175	-65.6413		-480.25	1.27719	-64.3693	1.11619	-64.6591	0.150172	-64.0795	0.472178	-64.5947
-130.15	0.794185	-65.1261	0.794185	-65.6735		-480.2	0.633181	-64.2888	0.311175	-64.6269	0.955188	-64.2083	0.955188	-64.5625
-130.1	0.311175	-65.1422	0.955188	-65.6896		-480.15	0.472178	-64.2405	0.633181	-64.643	1.11619	-64.1761	-0.171834	-64.6108
-130.05	0.472178	-65.0777	0.633181	-65.7218		-480.1	0.633181	-64.2566	0.311175	-64.5464	0.633181	-64.1439	0.633181	-64.6752
-130	0.311175	-65.1744	0.633181	-65.8184		-480.05	0.794185	-64.3049	0.955188	-64.4981	0.472178	-64.1761	0.311175	-64.643
-129.95	-0.171834	-65.2709	0.311175	-65.7057		-480	1.27719	-64.2727	0.150172	-64.5303	0.150172	-64.1922	0.633181	-64.5947
-129.9	0.633181	-65.1099	0.311175	-65.6735		-479.95	1.4382	-64.2888	0.633181	-64.6269	0.150172	-64.1439	-0.010831	-64.5947
-129.85	0.472178	-65.3032	0.311175	-65.593		-479.9	0.633181	-64.2244	1.11619	-64.5947	0.311175	-64.0795	0.955188	-64.5303
-129.8	0.633181	-65.1904	0.955188	-65.6735		-479.85	0.633181	-64.321	0.794185	-64.6752	0.472178	-64.2405	-0.171834	-64.5625
-129.75	0.955188	-65.2065	1.5992	-65.6574		-479.8	0.633181	-64.2888	0.311175	-64.5947	0.794185	-63.999	0.955188	-64.482
-129.7	0.472178	-65.1904	0.955188	-65.7218		-479.75	0.794185	-64.2727	-0.010831	-64.5786	0.633181	-64.1761	0.633181	-64.4498
-129.65	0.955188	-65.287	1.11619	-65.754		-479.7	1.11619	-64.2405	0.472178	-64.482	1.11619	-64.1117	0.633181	-64.5464
-129.6	-0.010831	-65.0939	0.472178	-65.7218		-479.65	0.794185	-64.2727	0.472178	-64.4498	1.4382	-64.1761	0.472178	-64.5303
-129.55	-0.010831	-65.2709	1.11619	-65.7057		-479.6	1.11619	-64.2727	-0.332838	-64.5142	0.955188	-64.1922	0.794185	-64.5303
-129.5	0.311175	-65.1904	1.92121	-65.593		-479.55	0.955188	-64.2727	0.955188	-64.4659	1.11619	-64.1278	0.472178	-64.4498
-129.45	0.633181	-65.1904	0.955188	-65.6091		-479.5	1.11619	-64.3049	0.633181	-64.482	1.4382	-64.0956	0.955188	-64.3532
-129.4	-0.010831	-65.0939	0.633181	-65.6091		-479.45	2.56522	-64.2888	0.794185	-64.5786	-0.010831	-64.1278	0.955188	-64.4176
-129.35	0.955188	-65.0777	0.633181	-65.5285		-479.4	1.27719	-64.1761	1.27719	-64.5947	1.27719	-64.1117	0.794185	-64.482
-129.3	0.794185	-65.1744	0.633181	-65.6252		-479.35	1.27719	-64.2083	0.472178	-64.5625	1.7602	-64.1439	1.5992	-64.4337
-129.25	0.633181	-65.1261	-0.171834	-65.6413		-479.3	0.794185	-64.2244	0.150172	-64.5142	1.7602	-64.1761	0.955188	-64.5464
-129.2	0.472178	-65.1582	1.27719	-65.6574		-479.25	0.633181	-64.2244	0.472178	-64.4659	1.4382	-64.1117	2.24321	-64.5786
-129.15	0.794185	-65.2387	0.794185	-65.7701		-479.2	0.311175	-64.1922	0.150172	-64.4981	1.11619	-64.1439	1.5992	-64.482
-129.1	0.633181	-65.1582	0.150172	-65.754		-479.15	1.11619	-64.3049	0.633181	-64.5142	0.794185	-64.0795	0.311175	-64.5464
-129.05	0.472178	-65.1422	0.150172	-65.7218		-479.1	0.794185	-64.2083	1.27719	-64.6108	-0.493841	-64.16	0.633181	-64.5625
-129	-0.171834	-65.1744	-0.010831	-65.7379		-479.05	0.794185	-64.2244	1.11619	-64.5786	-0.010831	-64.1439	0.311175	-64.4659
-128.95	1.5992	-65.1582	0.311175	-65.6252		-479	0.794185	-64.3371	1.27719	-64.6269	0.633181	-64.2566	0.311175	-64.5464
-128.9	1.5992	-65.1422	0.794185	-65.7218		-478.95	0.633181	-64.3371	0.633181	-64.5142	1.11619	-64.2244	0.633181	-64.4981
-128.85	0.955188	-65.1744	0.472178	-65.7862		-478.9	0.150172	-64.321	0.311175	-64.5625	0.794185	-64.2405	0.472178	-64.5303
-128.8	0.633181	-65.2227	0.955188	-65.7701		-478.85	0.794185	-64.2727	0.311175	-64.4498	1.11619	-64.16	1.11619	-64.5303
-128.75	0.633181	-65.2065	0.311175	-65.7862		-478.8	0.311175	-64.2888	0.311175	-64.6108	0.633181	-64.2244	0.955188	-64.5464
-128.7	0.472178	-65.1744	0.311175	-65.7701		-478.75	0.794185	-64.2244	0.794185	-64.5786	0.633181	-64.1761	0.794185	-64.5625
-128.65	0.472178	-65.0294	0.472178	-65.6252		-478.7	0.311175	-64.2244	1.27719	-64.6269	1.11619	-64.1439	0.472178	-64.4981
-128.6	0.472178	-65.0939	0.311175	-65.5608		-478.65	1.11619	-64.2566	1.11619	-64.5947	0.472178	-64.1761	0.794185	-64.4176
-128.55	0.633181	-65.0939	-0.010831	-65.6252		-478.6	0.794185	-64.2244	0.472178	-64.6752	0.633181	-64.16	1.11619	-64.4659
-128.5	1.11619	-65.1422	1.27719	-65.6091		-478.55	0.955188	-64.2566	-0.332838	-64.5947	0.794185	-64.1278	0.633181	-64.482
-128.45	0.955188	-65.1582	0.794185	-65.6413		-478.5	0.794185	-64.2083	-0.493841	-64.5786	0.955188	-64.1278	0.311175	-64.5142
-128.4	1.27719	-65.1744	1.27719	-65.5769		-478.45	0.955188	-64.1922	2.08221	-64.5303	0.955188	-64.2244	1.11619	-64.482
-128.35	0.955188	-65.1422	0.955188	-65.6091		-478.4	0.150172	-64.1761	0.955188	-64.5786	0.794185	-64.1117	0.633181	-64.482
-128.3	-0.493841	-65.1422	1.27719	-65.6574		-478.35	0.955188	-64.1439	0.794185	-64.6591	0.794185	-64.2405	1.27719	-64.5142
-128.25	0.311175	-65.0939	0.633181	-65.7379		-478.3	0.633181	-64.16	0.955188	-64.6269	0.633181	-64.1117	0.150172	-64.4015
-128.2	0.472178	-65.1422	0.955188	-65.5769		-478.25	1.27719	-64.2083	0.472178	-64.643	1.11619	-64.1278	0.472178	-64.4981
-128.15	1.11619	-65.0939	0.472178	-65.593		-478.2	1.92121	-64.2888	0.472178	-64.6591	0.794185	-64.0634	0.633181	-64.3854
-128.1	0.955188	-65.1582	1.27719	-65.5608		-478.15	0.472178	-64.4176	0.794185	-64.643	1.7602	-64.16	0.633181	-64.4337
-128.05	0.472178	-65.1904	-0.010831	-65.7218		-478.1	0.794185	-64.3049	0.311175	-64.5786	0.955188	-64.2244	0.472178	-64.3693
-128	0.311175	-65.1904	1.4382	-65.7218		-478.05	0.794185	-64.2566	0.633181	-64.6108	0.955188	-64.2405	0.633181	-64.4981
-127.95	0.472178	-65.1261	0.633181	-65.754		-478	0.472178	-64.2083	0.150172	-64.5947	0.955188	-64.0956	0.633181	-64.4176
-127.9	0.472178	-65.0456	0.794185	-65.6735		-477.95	1.11619	-64.2566	0.472178	-64.5947	0.633181	-64.2566	1.27719	-64.5625
-127.85	0.150172	-65.0294	0.633181	-65.6574		-477.9	0.794185	-64.2244	1.27719	-64.5625	0.794185	-64.1278	0.794185	-64.482
-127.8	0.794185	-65.0777	0.633181	-65.6413		-477.85	0.633181	-64.3532	0.633181	-64.5947	0.633181	-64.2244	0.794185	-64.4015
-127.75	0.633181	-65.1099	-0.332838	-65.6091		-477.8	1.11619	-64.2727	0.150172	-64.643	0.311175	-64.1117	-0.010831	-64.3532
-127.7	1.4382	-65.1422	0.955188	-65.6091		-477.75	0.955188	-64.4015	0.311175	-64.6591	0.472178	-64.1278	0.311175	-64.4176
-127.65	0.794185	-65.0939	0.633181	-65.6252		-477.7	0.794185	-64.2405	0.955188	-64.6108	0.794185	-64.0956	0.955188	-64.3693
-127.6	0.311175	-65.1582	2.08221	-65.6896		-477.65	1.27719	-64.2244	0.311175	-64.5625	0.472178	-64.2244	1.5992	-64.482
-127.55	-0.654844	-65.1261	1.11619	-65.6735		-477.6	0.311175	-64.2244	0.472178	-64.5464	1.11619	-64.1922	1.11619	-64.4981
-127.5	0.311175	-65.1261	0.633181	-65.5608		-477.55	0.633181	-64.2083	0.794185	-64.5625	0.794185	-64.3049	0.794185	-64.4981
-127.45	0.311175	-65.0456	0.150172	-65.6091		-477.5	0.311175	-64.2888	0.955188	-64.5947	0.955188	-64.2083	0.311175	-64.4498
-127.4	1.27719	-65.0777	0.955188	-65.5125		-477.45	2.72622	-64.3049	1.11619	-64.6108	1.27719	-64.16	0.633181	-64.3854
-127.35	1.11619	-65.0133	0.150172	-65.5447		-477.4	1.4382	-64.3049	1.11619	-64.5625	0.472178	-64.1278	0.150172	-64.2888
-127.3	2.24321	-65.0939	1.27719	-65.6091		-477.35	0.955188	-64.2727	0.311175	-64.6108	1.11619	-64.16	0.633181	-64.4337
-127.25	0.633181	-65.0939	1.4382	-65.6574		-477.3	0.311175	-64.2405	0.633181	-64.5947	0.794185	-64.2244	0.633181	-64.3693
-127.2	0.794185	-65.1582	0.955188	-65.7379		-477.25	0.311175	-64.1439	0.472178	-64.5786	1.11619	-64.1922	1.27719	-64.4659
-127.15	0.955188	-65.1261	1.11619	-65.6413		-477.2	-0.493841	-64.2405	0.150172	-64.5947	0.633181	-64.1922	0.633181	-64.3532
-127.1	0.794185	-65.1904	0.794185	-65.7057		-477.15	0.472178	-64.1439	0.633181	-64.5464	1.27719	-64.2888	1.11619	-64.4659
-127.05	0.150172	-65.1582	0.150172	-65.7379		-477.1	0.311175	-64.2566	0.794185	-64.7557	0.311175	-64.3693	0.311175	-64.4659
-127	0.794185	-65.2227	-0.171834	-65.6252		-477.05	0.794185	-64.3049	1.11619	-64.643	0.633181	-64.2405	0.794185	-64.3854
-126.95	0.311175	-65.1099	1.27719	-65.5608		-477	0.955188	-64.3049	0.311175	-64.6269	-0.171834	-64.1761	-0.97685	-64.4176
-126.9	0.633181	-65.1744	0.633181	-65.593		-476.95	0.955188	-64.2405	0.150172	-64.6108	0.955188	-64.1278	0.150172	-64.4015
-126.85	0.633181	-65.1422	1.27719	-65.5769		-476.9	0.311175	-64.2405	0.794185	-64.6108	0.633181	-64.16	0.311175	-64.3693
-126.8	0.633181	-65.1744	1.11619	-65.7057		-476.85	0.794185	-64.2083	-0.010831	-64.5786	0.794185	-64.2566	0.794185	-64.4015
-126.75	0.311175	-65.1904	1.11619	-65.6735		-476.8	0.311175	-64.1922	0.472178	-64.6108	0.472178	-64.2566	0.633181	-64.4498
-126.7	0.794185	-65.1422	1.11619	-65.6896		-476.75	0.472178	-64.2405	0.955188	-64.5786	1.11619	-64.2888	0.311175	-64.4498
-126.65	0.472178	-65.0939	0.633181	-65.6413		-476.7	1.11619	-64.2244	0.955188	-64.6913	0.472178	-64.3532	0.633181	-64.5142
-126.6	0.794185	-65.0939	0.472178	-65.6091		-476.65	1.27719	-64.2727	0.794185	-64.5303	0.794185	-64.1922	0.472178	-64.4659
-126.55	0.311175	-65.0939	0.633181	-65.6252		-476.6	0.955188	-64.2888	0.633181	-64.6913	0.472178	-64.1922	0.472178	-64.4659
-126.5	0.794185	-65.0777	-0.010831	-65.6574		-476.55	0.955188	-64.1761	0.150172	-64.5142	0.472178	-64.2083	0.633181	-64.482
-126.45	0.955188	-65.1422	1.11619	-65.7218		-476.5	1.27719	-64.321	0.633181	-64.5625	0.150172	-64.1761	0.955188	-64.4659
-126.4	1.27719	-65.0939	1.4382	-65.6574		-476.45	1.11619	-64.2888	0.633181	-64.482	1.11619	-64.2244	1.4382	-64.4659
-126.35	1.27719	-65.1261	1.27719	-65.754		-476.4	0.955188	-64.2566	0.472178	-64.6269	0.150172	-64.2083	1.4382	-64.5142
-126.3	0.955188	-65.1422	1.11619	-65.6413		-476.35	0.472178	-64.2405	1.27719	-64.5625	0.633181	-64.2566	0.794185	-64.4659
-126.25	0.633181	-65.1261	0.150172	-65.7218		-476.3	0.150172	-64.2566	0.794185	-64.7074	0.794185	-64.2566	1.27719	-64.4981
-126.2	0.472178	-65.0939	0.311175	-65.6252		-476.25	1.11619	-64.3049	1.11619	-64.5625	0.472178	-64.2244	0.633181	-64.4981
-126.15	0.633181	-65.0939	0.150172	-65.6413		-476.2	1.27719	-64.3049	0.955188	-64.6269	0.633181	-64.1922	0.311175	-64.4498
-126.1	0.794185	-65.1099	0.311175	-65.593		-476.15	1.11619	-64.3049	-0.171834	-64.643	0.150172	-64.2888	0.794185	-64.4659
-126.05	0.794185	-65.1744	0.633181	-65.6413		-476.1	0.794185	-64.321	-0.010831	-64.5786	0.311175	-64.1439	0.955188	-64.4498
-126	0.633181	-65.2227	0.794185	-65.6574		-476.05	0.633181	-64.4015	-0.493841	-64.482	0.472178	-64.2405	0.794185	-64.482
-125.95	0.794185	-65.2709	0.633181	-65.6735		-476	0.311175	-64.3049	0.794185	-64.6108	0.311175	-64.2405	0.955188	-64.6269
-125.9	0.472178	-65.1744	0.633181	-65.4802		-475.95	0.633181	-64.321	0.955188	-64.5947	-0.010831	-64.2566	1.11619	-64.5303
-125.85	0.955188	-65.1744	0.794185	-65.7057		-475.9	1.11619	-64.2566	1.4382	-64.643	0.955188	-64.2727	0.633181	-64.5947
-125.8	0.311175	-65.2065	0.472178	-65.6252		-475.85	0.311175	-64.3371	0.150172	-64.6591	0.472178	-64.321	0.311175	-64.4659
-125.75	0.472178	-65.1744	0.311175	-65.6574		-475.8	0.472178	-64.2888	0.472178	-64.7235	0.472178	-64.2083	0.955188	-64.482
-125.7	0.955188	-65.1261	0.150172	-65.6091		-475.75	0.794185	-64.3049	0.311175	-64.6913	0.472178	-64.2244	0.633181	-64.5303
-125.65	1.4382	-65.1582	0.955188	-65.6413		-475.7	0.794185	-64.3371	0.633181	-64.643	0.794185	-64.16	0.633181	-64.5464
-125.6	2.08221	-65.2387	0.955188	-65.593		-475.65	0.633181	-64.2888	1.11619	-64.5303	1.27719	-64.16	0.955188	-64.4498
-125.55	0.955188	-65.2549	0.955188	-65.5285		-475.6	0.955188	-64.2888	0.794185	-64.6108	0.955188	-64.3049	1.11619	-64.5625
-125.5	0.794185	-65.1744	0.311175	-65.5608		-475.55	0.794185	-64.1761	0.955188	-64.6269	0.633181	-64.16	0.633181	-64.4981
-125.45	0.472178	-65.1582	0.955188	-65.6735		-475.5	0.150172	-64.2405	0.311175	-64.5947	0.794185	-64.1922	0.311175	-64.4659
-125.4	0.311175	-65.0777	0.472178	-65.6091		-475.45	1.11619	-64.1761	0.955188	-64.5947	0.794185	-64.2405	0.472178	-64.4176
-125.35	0.633181	-65.1744	0.794185	-65.6252		-475.4	0.633181	-64.2727	0.633181	-64.6269	1.11619	-64.1761	0.150172	-64.4498
-125.3	0.311175	-65.1099	0.472178	-65.5769		-475.35	1.11619	-64.2405	0.794185	-64.6108	1.27719	-64.2405	-0.654844	-64.3854
-125.25	0.955188	-65.1582	0.633181	-65.6091		-475.3	0.955188	-64.4176	0.472178	-64.5464	1.27719	-64.2244	0.472178	-64.3854
-125.2	0.955188	-65.1099	0.633181	-65.593		-475.25	0.633181	-64.2888	0.472178	-64.5464	0.955188	-64.2244	0.955188	-64.4981
-125.15	1.11619	-65.2065	1.11619	-65.7057		-475.2	0.794185	-64.321	0.794185	-64.5786	0.955188	-64.321	1.11619	-64.3693
-125.1	0.472178	-65.2065	0.794185	-65.6091		-475.15	0.633181	-64.1922	0.794185	-64.6591	1.7602	-64.2244	1.11619	-64.4498
-125.05	0.311175	-65.2065	0.633181	-65.6413		-475.1	0.955188	-64.1922	0.472178	-64.7235	0.794185	-64.3049	0.794185	-64.4981
-125	0.633181	-65.1744	-0.010831	-65.6413		-475.05	0.633181	-64.1922	1.11619	-64.6108	0.472178	-64.321	0.472178	-64.4659
-124.95	0.955188	-65.1422	0.633181	-65.6574		-475	1.11619	-64.2566	0.633181	-64.643	0.472178	-64.321	-0.332838	-64.5464
-124.9	0.633181	-65.1261	0.472178	-65.6091		-474.95	1.11619	-64.2405	0.955188	-64.6752	0.311175	-64.2405	0.472178	-64.4659
-124.85	0.955188	-65.0939	0.472178	-65.5769		-474.9	1.11619	-64.2888	0.472178	-64.6108	0.311175	-64.2405	0.955188	-64.5142
-124.8	-0.010831	-65.1422	0.633181	-65.5608		-474.85	1.11619	-64.2727	0.472178	-64.6269	0.311175	-64.1922	0.633181	-64.4981
-124.75	1.11619	-65.2709	0.794185	-65.5608		-474.8	0.633181	-64.2244	0.472178	-64.6591	0.633181	-64.2405	0.311175	-64.482
-124.7	0.955188	-65.1904	0.472178	-65.6574		-474.75	0.311175	-64.1922	1.27719	-64.6269	0.794185	-64.2888	0.311175	-64.482
-124.65	0.633181	-65.2387	0.633181	-65.6091		-474.7	0.633181	-64.2405	0.955188	-64.643	0.633181	-64.2888	-0.171834	-64.4659
-124.6	0.633181	-65.1422	1.27719	-65.6574		-474.65	0.633181	-64.1761	1.11619	-64.643	0.150172	-64.2244	0.794185	-64.5142
-124.55	0.633181	-65.1422	0.955188	-65.6091		-474.6	1.5992	-64.2566	0.633181	-64.6913	0.311175	-64.2405	-0.654844	-64.5142
-124.5	0.794185	-65.1099	0.633181	-65.5447		-474.55	1.4382	-64.2083	0.794185	-64.7557	-0.010831	-64.2083	0.311175	-64.482
-124.45	0.472178	-65.1744	1.7602	-65.5769		-474.5	1.4382	-64.2888	0.633181	-64.6913	0.311175	-64.2405	0.150172	-64.4659
-124.4	0.633181	-65.0777	0.955188	-65.6252		-474.45	0.472178	-64.321	0.794185	-64.643	0.311175	-64.1761	0.633181	-64.4498
-124.35	0.955188	-65.1261	1.11619	-65.4802		-474.4	0.794185	-64.3693	0.633181	-64.6108	0.794185	-64.2727	0.150172	-64.4337
-124.3	0.955188	-65.1261	0.955188	-65.5285		-474.35	0.472178	-64.1922	0.955188	-64.6752	1.4382	-64.2405	0.794185	-64.4498
-124.25	0.311175	-65.0777	1.27719	-65.5125		-474.3	0.633181	-64.16	0.633181	-64.6752	1.5992	-64.2566	0.633181	-64.5142
-124.2	0.633181	-65.1744	1.11619	-65.6091		-474.25	0.472178	-64.2405	1.27719	-64.7235	0.955188	-64.2244	0.794185	-64.5464
-124.15	0.472178	-65.1422	0.472178	-65.6252		-474.2	1.27719	-64.2727	0.955188	-64.6913	0.794185	-64.2566	0.311175	-64.5464
-124.1	0.472178	-65.1582	0.633181	-65.6252		-474.15	1.11619	-64.3049	0.472178	-64.804	0.472178	-64.2566	-0.493841	-64.482
-124.05	0.794185	-65.1099	0.311175	-65.6091		-474.1	0.472178	-64.321	0.311175	-64.7557	0.955188	-64.2727	0.472178	-64.5625
-124	0.955188	-65.1422	0.311175	-65.5447		-474.05	0.311175	-64.321	0.794185	-64.7074	0.472178	-64.2566	0.472178	-64.5625
-123.95	0.472178	-65.1582	1.4382	-65.6252		-474	0.472178	-64.2244	0.311175	-64.6269	0.633181	-64.3371	0.472178	-64.6108
-123.9	0.955188	-65.0939	1.11619	-65.6574		-473.95	0.150172	-64.2244	0.311175	-64.6752	0.794185	-64.3371	0.794185	-64.6108
-123.85	1.11619	-65.1582	1.27719	-65.6091		-473.9	-0.010831	-64.2566	-0.010831	-64.5947	1.27719	-64.3532	-0.332838	-64.5786
-123.8	1.5992	-65.2065	0.794185	-65.6413		-473.85	-0.010831	-64.2244	0.633181	-64.6591	1.11619	-64.3049	-0.171834	-64.5947
-123.75	0.794185	-65.1744	0.311175	-65.6735		-473.8	1.27719	-64.2405	0.955188	-64.6752	0.633181	-64.3693	0.472178	-64.5464
-123.7	0.472178	-64.9972	0.633181	-65.6735		-473.75	0.794185	-64.2888	0.311175	-64.6752	0.472178	-64.2888	0.311175	-64.4981
-123.65	0.472178	-65.0456	0.472178	-65.6091		-473.7	0.633181	-64.2727	0.955188	-64.7235	0.311175	-64.2566	0.472178	-64.4981
-123.6	0.311175	-65.0133	0.794185	-65.5285		-473.65	0.311175	-64.3049	0.794185	-64.7235	0.150172	-64.2244	0.311175	-64.5303
-123.55	2.56522	-65.1582	0.472178	-65.4964		-473.6	0.955188	-64.3049	0.150172	-64.6913	0.472178	-64.2727	0.633181	-64.5625
-123.5	0.955188	-65.1904	0.794185	-65.6091		-473.55	0.633181	-64.1922	0.311175	-64.643	0.794185	-64.2727	0.633181	-64.5142
-123.45	1.11619	-65.2387	0.633181	-65.593		-473.5	-0.010831	-64.2083	0.633181	-64.5625	1.11619	-64.321	0.955188	-64.5625
-123.4	0.794185	-65.2065	1.4382	-65.6252		-473.45	-0.010831	-64.2405	0.955188	-64.7074	0.633181	-64.2727	0.794185	-64.5625
-123.35	0.955188	-65.2065	0.794185	-65.6413		-473.4	1.27719	-64.2083	0.794185	-64.7396	0.955188	-64.2566	0.150172	-64.5464
-123.3	0.794185	-65.1582	0.472178	-65.7701		-473.35	1.4382	-64.2083	0.955188	-64.6913	0.472178	-64.2405	0.150172	-64.5464
-123.25	0.311175	-65.0294	0.472178	-65.5447		-473.3	1.27719	-64.1761	0.472178	-64.7235	0.472178	-64.2083	0.633181	-64.4659
-123.2	0.472178	-65.1904	0.472178	-65.5769		-473.25	0.955188	-64.2083	0.633181	-64.7396	-0.010831	-64.1117	1.11619	-64.5142
-123.15	1.27719	-65.1582	0.472178	-65.5447		-473.2	0.633181	-64.2727	0.472178	-64.6752	-0.010831	-64.1922	1.27719	-64.5786
-123.1	0.472178	-65.2387	0.633181	-65.5447		-473.15	0.633181	-64.2888	0.472178	-64.6108	0.150172	-64.2244	1.11619	-64.5786
-123.05	0.794185	-65.1904	1.11619	-65.5125		-473.1	0.472178	-64.2405	-0.010831	-64.6108	1.11619	-64.2727	1.5992	-64.5625
-123	0.311175	-65.2387	0.955188	-65.6252		-473.05	0.633181	-64.1439	0.633181	-64.6752	1.11619	-64.2727	0.472178	-64.643
-122.95	-0.171834	-65.2387	-0.010831	-65.593		-473	0.794185	-64.321	0.150172	-64.7396	0.472178	-64.3371	0.472178	-64.6269
-122.9	0.150172	-65.2709	0.955188	-65.7057		-472.95	0.794185	-64.2566	1.11619	-64.7396	0.794185	-64.2888	-0.171834	-64.5786
-122.85	0.311175	-65.1261	0.794185	-65.6252		-472.9	0.794185	-64.3049	0.472178	-64.7879	0.794185	-64.1761	0.633181	-64.5786
-122.8	0.633181	-65.2065	0.311175	-65.593		-472.85	1.11619	-64.3049	0.633181	-64.7718	0.150172	-64.1439	0.150172	-64.5142
-122.75	0.794185	-65.1904	-0.493841	-65.4802		-472.8	1.27719	-64.3371	0.472178	-64.6591	0.472178	-64.1922	0.955188	-64.5464
-122.7	0.955188	-65.1744	0.955188	-65.5125		-472.75	0.794185	-64.3371	0.311175	-64.643	1.4382	-64.2888	0.472178	-64.5947
-122.65	0.150172	-65.2065	1.27719	-65.5769		-472.7	0.311175	-64.321	-0.171834	-64.6591	1.27719	-64.2083	0.472178	-64.5625
-122.6	0.633181	-65.2709	0.794185	-65.6896		-472.65	-0.171834	-64.2727	1.27719	-64.6752	1.4382	-64.2405	-0.171834	-64.643
-122.55	1.11619	-65.2549	-0.010831	-65.6252		-472.6	0.794185	-64.2405	0.955188	-64.7235	0.955188	-64.1761	0.311175	-64.5625
-122.5	0.633181	-65.3354	0.311175	-65.6413		-472.55	1.27719	-64.2727	0.794185	-64.6913	0.633181	-64.2888	0.311175	-64.5464
-122.45	0.633181	-65.2709	-0.654844	-65.5769		-472.5	0.794185	-64.2727	0.311175	-64.7235	0.955188	-64.1922	0.311175	-64.4659
-122.4	0.794185	-65.3354	0.633181	-65.5608		-472.45	0.955188	-64.3049	-0.010831	-64.7235	1.27719	-64.0956	0.794185	-64.5142
-122.35	0.150172	-65.2709	-0.332838	-65.432		-472.4	0.955188	-64.2727	0.472178	-64.6913	0.472178	-64.1922	0.633181	-64.4981
-122.3	0.472178	-65.1744	0.633181	-65.4642		-472.35	0.633181	-64.2244	0.633181	-64.6108	0.794185	-64.2244	1.27719	-64.5786
-122.25	0.633181	-65.2227	0.794185	-65.5447		-472.3	-0.171834	-64.1922	0.311175	-64.6752	0.794185	-64.2888	0.472178	-64.5142
-122.2	0.955188	-65.2227	1.4382	-65.5769		-472.25	0.472178	-64.1922	0.955188	-64.6913	0.794185	-64.2727	0.955188	-64.5464
-122.15	0.955188	-65.2227	1.27719	-65.5447		-472.2	-0.010831	-64.2244	0.794185	-64.7235	1.11619	-64.2405	0.794185	-64.4498
-122.1	0.955188	-65.3837	-0.010831	-65.6574		-472.15	1.11619	-64.2727	0.955188	-64.6913	1.27719	-64.3693	0.633181	-64.482
-122.05	-0.171834	-65.287	-0.010831	-65.6735		-472.1	1.27719	-64.2405	0.633181	-64.7718	0.633181	-64.3854	-0.010831	-64.482
-122	0.633181	-65.2549	1.5992	-65.5608		-472.05	1.11619	-64.3371	-0.010831	-64.7718	-0.010831	-64.2405	1.27719	-64.4659
-121.95	-0.332838	-65.2065	1.11619	-65.5769		-472	0.794185	-64.3049	0.472178	-64.7557	-0.654844	-64.2083	0.794185	-64.5303
-121.9	0.955188	-65.1099	0.150172	-65.5608		-471.95	0.794185	-64.2566	0.311175	-64.5786	-0.010831	-64.2244	1.7602	-64.5303
-121.85	1.11619	-65.2709	0.955188	-65.6091		-471.9	-0.010831	-64.2244	-0.171834	-64.6591	1.11619	-64.2566	0.955188	-64.643
-121.8	0.794185	-65.287	1.5992	-65.6252		-471.85	0.633181	-64.1278	0.633181	-64.6752	0.955188	-64.3532	0.955188	-64.5786
-121.75	0.633181	-65.2549	0.794185	-65.6574		-471.8	0.472178	-64.1278	1.27719	-64.7235	0.472178	-64.2405	0.150172	-64.5786
-121.7	1.11619	-65.3514	0.794185	-65.6413		-471.75	1.11619	-64.2405	1.11619	-64.7718	0.472178	-64.3371	0.955188	-64.5142
-121.65	0.150172	-65.2227	1.11619	-65.6574		-471.7	1.4382	-64.1922	0.472178	-64.7235	0.472178	-64.2727	0.472178	-64.482
-121.6	0.150172	-65.2549	0.794185	-65.5608		-471.65	0.794185	-64.2405	0.633181	-64.7879	0.311175	-64.2888	1.7602	-64.5625
-121.55	-0.332838	-65.1744	0.311175	-65.5285		-471.6	0.472178	-64.2083	0.150172	-64.7074	-0.332838	-64.321	0.472178	-64.643
-121.5	0.633181	-65.1582	0.311175	-65.432		-471.55	-0.010831	-64.1922	0.633181	-64.643	1.27719	-64.1922	1.5992	-64.6269
-121.45	0.472178	-65.1422	0.794185	-65.5769		-471.5	0.311175	-64.1278	-0.171834	-64.6108	1.11619	-64.2405	0.955188	-64.6108
-121.4	0.472178	-65.1904	1.27719	-65.5769		-471.45	1.4382	-64.1278	0.794185	-64.6752	0.955188	-64.2566	0.472178	-64.5786
-121.35	1.7602	-65.2227	1.11619	-65.6252		-471.4	0.633181	-64.1922	0.633181	-64.7396	0.794185	-64.2566	0.150172	-64.4659
-121.3	0.633181	-65.2065	0.955188	-65.5608		-471.35	1.11619	-64.2083	0.633181	-64.7879	0.955188	-64.3693	1.11619	-64.4981
-121.25	1.27719	-65.1582	-0.332838	-65.5769		-471.3	1.7602	-64.2244	1.11619	-64.6913	0.955188	-64.321	0.311175	-64.482
-121.2	0.150172	-65.2387	0.794185	-65.5125		-471.25	0.794185	-64.1439	0.311175	-64.7557	0.955188	-64.1922	0.955188	-64.5786
-121.15	0.150172	-65.1099	0.311175	-65.5285		-471.2	1.27719	-64.2083	0.472178	-64.6913	0.150172	-64.1278	1.27719	-64.6913
-121.1	0.150172	-65.1261	0.472178	-65.4802		-471.15	0.472178	-64.1922	1.11619	-64.7235	0.955188	-64.2566	0.955188	-64.5947
-121.05	0.633181	-65.1744	1.27719	-65.6091		-471.1	0.472178	-64.16	0.472178	-64.7074	0.472178	-64.2566	0.633181	-64.643
-121	0.633181	-65.287	0.955188	-65.6574		-471.05	0.311175	-64.0634	0.633181	-64.7557	1.4382	-64.2727	0.955188	-64.7074
-120.95	1.11619	-65.2387	0.955188	-65.6735		-471	0.955188	-64.16	0.311175	-64.6913	0.472178	-64.2566	-0.332838	-64.5947
-120.9	0.311175	-65.2065	0.794185	-65.6574		-470.95	1.27719	-64.0634	0.794185	-64.7235	0.794185	-64.4337	0.472178	-64.6269
-120.85	0.955188	-65.1744	0.955188	-65.593		-470.9	0.955188	-64.1117	0.472178	-64.7235	0.472178	-64.3049	0.311175	-64.5303
-120.8	0.311175	-65.2387	0.955188	-65.593		-470.85	0.311175	-64.16	0.633181	-64.7557	0.794185	-64.2083	0.955188	-64.6752
-120.75	0.311175	-65.2227	0.311175	-65.5447		-470.8	1.5992	-64.2083	0.311175	-64.7557	0.472178	-64.1761	1.11619	-64.6108
-120.7	0.150172	-65.2227	0.633181	-65.593		-470.75	0.633181	-64.2083	0.472178	-64.7557	0.150172	-64.2566	0.311175	-64.6913
-120.65	0.794185	-65.0777	1.11619	-65.6091		-470.7	0.472178	-64.1922	0.311175	-64.7718	1.27719	-64.16	0.311175	-64.5786
-120.6	0.955188	-65.1904	1.27719	-65.5608		-470.65	0.633181	-64.1439	0.794185	-64.6591	0.955188	-64.2888	0.150172	-64.5464
-120.55	1.92121	-65.0939	1.11619	-65.7057		-470.6	0.794185	-64.1117	0.633181	-64.6913	0.311175	-64.2083	0.311175	-64.5625
-120.5	1.27719	-65.1744	0.794185	-65.593		-470.55	1.11619	-63.9668	1.11619	-64.6591	0.472178	-64.3371	0.794185	-64.5142
-120.45	0.955188	-65.1582	0.633181	-65.6574		-470.5	1.4382	-64.0473	1.11619	-64.6752	0.311175	-64.3854	1.27719	-64.5947
-120.4	0.794185	-65.0777	0.955188	-65.6252		-470.45	0.794185	-64.1278	0.472178	-64.6591	0.150172	-64.2727	0.794185	-64.5786
-120.35	0.955188	-65.2065	0.633181	-65.6574		-470.4	1.4382	-64.0956	0.794185	-64.7396	0.150172	-64.2405	1.27719	-64.5625
-120.3	0.472178	-65.1582	0.472178	-65.6252		-470.35	1.11619	-64.1922	0.633181	-64.643	0.311175	-64.16	0.633181	-64.5786
-120.25	0.794185	-65.1099	0.311175	-65.6413		-470.3	0.955188	-64.1761	0.794185	-64.643	0.794185	-64.1278	0.633181	-64.5464
-120.2	0.794185	-65.1099	1.11619	-65.593		-470.25	1.11619	-64.0312	0.472178	-64.6108	0.633181	-64.2244	0.955188	-64.5464
-120.15	0.633181	-65.2549	1.11619	-65.6735		-470.2	0.472178	-64.1117	0.311175	-64.6108	0.794185	-64.2566	0.311175	-64.5142
-120.1	1.4382	-65.0294	0.794185	-65.5285		-470.15	0.311175	-64.0956	0.472178	-64.643	0.633181	-64.3049	1.11619	-64.5142
-120.05	0.633181	-65.2065	0.150172	-65.6413		-470.1	-0.332838	-64.0956	0.955188	-64.6913	0.311175	-64.3049	0.955188	-64.6108
-120	0.150172	-65.2227	0.150172	-65.7218		-470.05	0.794185	-64.2083	1.27719	-64.6108	0.633181	-64.2566	1.27719	-64.643
-119.95	0.633181	-65.2065	0.311175	-65.6413		-470	1.4382	-64.2083	1.11619	-64.7396	0.311175	-64.2566	1.11619	-64.6269
-119.9	0.633181	-65.1099	0.150172	-65.6896		-469.95	1.27719	-64.1761	0.472178	-64.7235	0.472178	-64.2244	0.633181	-64.6913
-119.85	0.633181	-65.1261	0.472178	-65.593		-469.9	0.311175	-64.1761	0.311175	-64.6108	0.472178	-64.2405	0.472178	-64.6752
-119.8	1.11619	-65.1422	1.27719	-65.6091		-469.85	-0.171834	-64.1761	0.794185	-64.5303	0.472178	-64.1922	0.150172	-64.6269
-119.75	0.633181	-65.1904	0.472178	-65.593		-469.8	0.311175	-64.1278	0.633181	-64.482	1.11619	-64.2244	0.794185	-64.643
-119.7	0.794185	-65.0939	0.794185	-65.6896		-469.75	0.633181	-64.0956	0.150172	-64.4981	2.24321	-64.2727	1.11619	-64.5464
-119.65	0.472178	-65.1422	0.955188	-65.6735		-469.7	0.794185	-64.1761	0.955188	-64.5625	1.11619	-64.3049	1.11619	-64.6591
-119.6	0.472178	-65.2227	0.955188	-65.6574		-469.65	0.633181	-64.16	1.27719	-64.5947	0.794185	-64.2566	0.794185	-64.643
-119.55	1.27719	-65.1582	1.11619	-65.6574		-469.6	1.27719	-64.2405	1.92121	-64.4981	0.472178	-64.4176	0.311175	-64.6591
-119.5	0.794185	-65.2065	0.955188	-65.6252		-469.55	0.633181	-64.1922	0.794185	-64.6108	0.794185	-64.1761	0.794185	-64.6269
-119.45	0.311175	-65.1582	0.633181	-65.593		-469.5	-0.010831	-64.2405	0.633181	-64.5947	0.955188	-64.1439	0.633181	-64.6269
-119.4	0.311175	-65.1422	0.472178	-65.4642		-469.45	0.150172	-64.1278	0.633181	-64.5303	1.11619	-64.1278	1.4382	-64.5142
-119.35	1.11619	-65.0777	0.794185	-65.5608		-469.4	0.955188	-64.16	0.472178	-64.5786	0.633181	-64.321	1.5992	-64.6269
-119.3	0.794185	-65.0777	0.794185	-65.6091		-469.35	0.794185	-64.0795	0.794185	-64.5464	1.4382	-64.3693	0.472178	-64.5947
-119.25	1.11619	-65.1422	1.92121	-65.5125		-469.3	-0.171834	-64.1278	0.472178	-64.5786	1.92121	-64.2888	0.955188	-64.6269
-119.2	0.472178	-65.1904	0.955188	-65.6252		-469.25	0.311175	-64.1117	0.955188	-64.5142	1.27719	-64.2727	0.472178	-64.5142
-119.15	0.633181	-65.1904	0.472178	-65.7218		-469.2	0.633181	-64.1439	1.4382	-64.6591	0.955188	-64.2888	0.955188	-64.5464
-119.1	0.633181	-65.1582	0.472178	-65.7218		-469.15	0.150172	-64.1278	0.955188	-64.6591	0.633181	-64.3049	1.4382	-64.6108
-119.05	0.472178	-65.1099	0.794185	-65.7379		-469.1	0.633181	-64.1922	0.150172	-64.7074	-0.332838	-64.2888	0.955188	-64.7557
-119	-0.332838	-65.0939	0.311175	-65.6413		-469.05	-0.010831	-64.1278	0.311175	-64.6913	-0.171834	-64.2405	0.633181	-64.6752
-118.95	0.955188	-65.0939	0.955188	-65.5608		-469	0.633181	-64.1761	0.150172	-64.6108	0.150172	-64.2566	0.794185	-64.6913
-118.9	0.311175	-65.1904	0.633181	-65.6735		-468.95	-0.010831	-64.1761	0.311175	-64.5464	0.311175	-64.3371	0.633181	-64.6752
-118.85	1.4382	-65.2065	0.955188	-65.6091		-468.9	0.633181	-64.1439	0.150172	-64.5464	0.150172	-64.2888	0.955188	-64.5464
-118.8	0.633181	-65.2387	0.794185	-65.7218		-468.85	0.150172	-64.1922	0.472178	-64.6108	0.794185	-64.2244	0.472178	-64.6591
-118.75	0.633181	-65.1582	0.311175	-65.6413		-468.8	0.794185	-64.1922	0.955188	-64.5142	0.311175	-64.3854	0.794185	-64.7396
-118.7	-0.332838	-65.1261	0.955188	-65.6413		-468.75	0.794185	-64.1922	0.794185	-64.5625	0.633181	-64.3854	0.472178	-64.643
-118.65	-0.654844	-65.0939	0.633181	-65.6252		-468.7	1.27719	-64.2727	0.794185	-64.6591	0.794185	-64.2888	0.633181	-64.6591
-118.6	-0.654844	-65.0456	-0.332838	-65.4802		-468.65	0.311175	-64.2566	0.794185	-64.5625	-0.010831	-64.2244	0.311175	-64.6269
-118.55	0.955188	-65.0456	0.150172	-65.5447		-468.6	0.955188	-64.16	0.150172	-64.5625	-0.332838	-64.2566	0.472178	-64.6591
-118.5	0.955188	-65.1099	0.472178	-65.593		-468.55	0.472178	-64.1278	0.311175	-64.5142	0.150172	-64.3049	0.311175	-64.7879
-118.45	0.633181	-65.0939	0.955188	-65.6091		-468.5	0.794185	-64.1922	0.794185	-64.4659	1.27719	-64.2405	1.5992	-64.6913
-118.4	0.955188	-65.1099	1.5992	-65.6252		-468.45	0.150172	-64.0795	1.4382	-64.5625	1.27719	-64.4015	0.955188	-64.643
-118.35	0.472178	-65.1744	1.7602	-65.6413		-468.4	0.794185	-64.0956	1.4382	-64.5464	1.92121	-64.2727	0.150172	-64.7718
-118.3	1.11619	-65.0777	1.4382	-65.6413		-468.35	0.472178	-64.1117	0.472178	-64.5947	1.11619	-64.321	-0.010831	-64.6913
-118.25	1.11619	-65.0939	0.311175	-65.593		-468.3	1.27719	-64.0956	0.955188	-64.5947	0.633181	-64.2405	0.633181	-64.643
-118.2	0.311175	-65.0777	0.472178	-65.5608		-468.25	0.311175	-64.1922	0.955188	-64.6108	0.472178	-64.2566	0.150172	-64.6591
-118.15	0.633181	-65.1261	-0.171834	-65.5608		-468.2	0.955188	-64.2244	0.150172	-64.5303	0.472178	-64.2888	1.27719	-64.6591
-118.1	1.11619	-65.2227	0.311175	-65.6252		-468.15	0.311175	-64.2405	-0.493841	-64.5464	0.472178	-64.2405	0.633181	-64.6591
-118.05	1.11619	-65.2387	0.150172	-65.7057		-468.1	-0.171834	-64.2727	1.11619	-64.5303	0.955188	-64.2566	0.311175	-64.7235
-118	0.633181	-65.2065	0.955188	-65.6574		-468.05	0.150172	-64.0956	1.11619	-64.5947	0.794185	-64.2727	0.311175	-64.7557
-117.95	0.633181	-65.2387	0.633181	-65.7218		-468	0.633181	-64.1278	1.7602	-64.6913	0.472178	-64.3049	0.150172	-64.6591
-117.9	0.633181	-65.2065	0.794185	-65.7057		-467.95	0.472178	-64.1761	0.955188	-64.5625	0.955188	-64.3049	0.311175	-64.6269
-117.85	0.633181	-65.2227	-0.010831	-65.6252		-467.9	0.633181	-64.1922	0.955188	-64.5786	0.472178	-64.321	0.472178	-64.6591
-117.8	0.794185	-65.1261	0.472178	-65.6896		-467.85	0.794185	-64.1761	0.472178	-64.6269	0.633181	-64.1761	0.633181	-64.6591
-117.75	0.150172	-65.0617	0.633181	-65.5447		-467.8	-1.13785	-64.16	0.794185	-64.5625	0.150172	-64.2566	0.311175	-64.7235
-117.7	0.472178	-65.2227	0.472178	-65.6252		-467.75	0.633181	-64.1761	0.311175	-64.5786	0.150172	-64.3049	0.955188	-64.7235
-117.65	0.472178	-65.1582	0.633181	-65.6252		-467.7	-0.010831	-64.2566	1.27719	-64.482	-0.171834	-64.3049	0.472178	-64.6269
-117.6	0.633181	-65.1422	1.11619	-65.6413		-467.65	0.472178	-64.1439	1.5992	-64.5142	0.794185	-64.2405	1.4382	-64.7557
-117.55	0.794185	-65.1904	0.150172	-65.6896		-467.6	0.472178	-64.1278	1.5992	-64.5625	0.633181	-64.3371	0.794185	-64.6752
-117.5	0.472178	-65.2065	0.633181	-65.7379		-467.55	0.633181	-64.1117	1.27719	-64.5303	0.311175	-64.2083	1.11619	-64.6591
-117.45	0.311175	-65.1744	0.472178	-65.6252		-467.5	0.794185	-64.2083	0.955188	-64.5625	-0.010831	-64.3532	0.794185	-64.6752
-117.4	0.472178	-65.1744	0.794185	-65.6574		-467.45	1.5992	-64.1117	0.794185	-64.4981	-0.332838	-64.1922	0.794185	-64.6269
-117.35	0.472178	-65.0939	-0.010831	-65.5447		-467.4	0.955188	-64.2244	0.955188	-64.5142	0.150172	-64.2405	1.4382	-64.6269
-117.3	0.955188	-65.1744	-0.332838	-65.5608		-467.35	0.955188	-64.2244	0.794185	-64.5464	0.794185	-64.3049	0.955188	-64.7396
-117.25	0.955188	-65.1099	-0.171834	-65.5447		-467.3	0.150172	-64.1439	0.633181	-64.4498	0.794185	-64.1117	1.11619	-64.7235
-117.2	1.11619	-65.1904	0.633181	-65.5608		-467.25	0.472178	-64.0956	1.4382	-64.5786	1.4382	-64.2405	0.794185	-64.7879
-117.15	0.472178	-65.1422	1.11619	-65.6252		-467.2	0.794185	-64.1117	0.633181	-64.5786	0.311175	-64.2727	0.794185	-64.5947
-117.1	0.955188	-65.2709	0.633181	-65.6574		-467.15	0.794185	-64.1761	1.27719	-64.5625	1.11619	-64.2727	0.633181	-64.6269
-117.05	0.472178	-65.1422	0.633181	-65.6574		-467.1	0.633181	-64.1761	0.150172	-64.7074	0.311175	-64.3371	0.955188	-64.804
-117	0.311175	-65.2065	-0.493841	-65.7218		-467.05	0.955188	-64.2405	0.311175	-64.643	0.633181	-64.2566	0.794185	-64.8362
-116.95	0.472178	-65.1099	-0.332838	-65.6091		-467	0.955188	-64.2083	-0.010831	-64.4981	0.150172	-64.2566	0.794185	-64.8201
-116.9	-0.171834	-65.1422	0.472178	-65.5769		-466.95	0.633181	-64.2566	0.311175	-64.5303	0.794185	-64.2566	-0.010831	-64.7396
-116.85	-0.010831	-65.1099	0.955188	-65.593		-466.9	0.311175	-64.1439	0.955188	-64.5625	0.955188	-64.2566	-0.010831	-64.7074
-116.8	1.11619	-65.2227	1.11619	-65.6735		-466.85	-0.010831	-64.1439	0.955188	-64.5786	1.27719	-64.2405	0.472178	-64.6913
-116.75	1.11619	-65.1744	1.11619	-65.6091		-466.8	-0.010831	-64.0634	0.311175	-64.643	1.11619	-64.2727	0.794185	-64.7557
-116.7	0.794185	-65.2549	0.794185	-65.6896		-466.75	0.150172	-64.2405	0.955188	-64.5786	0.472178	-64.2888	0.472178	-64.7879
-116.65	0.311175	-65.2065	0.794185	-65.7218		-466.7	1.11619	-64.1922	0.150172	-64.6591	1.7602	-64.321	0.633181	-64.7396
-116.6	-0.010831	-65.1582	0.633181	-65.6091		-466.65	1.11619	-64.16	0.150172	-64.6108	0.311175	-64.2888	0.472178	-64.7879
-116.55	1.7602	-65.0939	0.150172	-65.5608		-466.6	1.11619	-64.0151	0.633181	-64.4498	0.955188	-64.1761	-0.815847	-64.7235
-116.5	0.633181	-65.1099	-0.171834	-65.5447		-466.55	0.311175	-64.1439	0.633181	-64.6108	0.472178	-64.3049	0.311175	-64.7718
-116.45	0.794185	-65.1744	0.794185	-65.593		-466.5	0.633181	-64.1439	0.472178	-64.5464	0.955188	-64.2244	0.311175	-64.7235
-116.4	0.955188	-65.0939	1.11619	-65.5447		-466.45	0.472178	-64.0473	1.11619	-64.6913	0.633181	-64.2727	1.11619	-64.7235
-116.35	1.27719	-65.2065	0.955188	-65.5769		-466.4	0.311175	-63.999	0.794185	-64.5625	0.794185	-64.2244	0.472178	-64.6591
-116.3	0.955188	-65.1422	0.633181	-65.5769		-466.35	1.11619	-64.0956	-0.332838	-64.6269	1.11619	-64.2727	0.311175	-64.7235
-116.25	0.794185	-65.1099	-0.010831	-65.6574		-466.3	0.633181	-64.0473	-0.815847	-64.5464	1.27719	-64.1922	0.794185	-64.7235
-116.2	0.311175	-65.1422	0.633181	-65.5769		-466.25	1.11619	-64.1439	-0.171834	-64.6108	0.633181	-64.2888	0.794185	-64.804
-116.15	0.150172	-65.0777	0.150172	-65.593		-466.2	1.27719	-64.1278	0.633181	-64.482	0.633181	-64.2888	0.472178	-64.6913
-116.1	0.794185	-65.0777	0.633181	-65.5447		-466.15	0.794185	-64.1922	0.633181	-64.5786	0.311175	-64.3371	0.311175	-64.6752
-116.05	0.472178	-65.0939	0.633181	-65.6896		-466.1	1.4382	-64.2244	0.794185	-64.6108	0.150172	-64.3049	0.472178	-64.7557
-116	0.955188	-65.1261	0.472178	-65.5608		-466.05	0.311175	-64.1439	0.955188	-64.6269	0.794185	-64.3049	0.955188	-64.7396
-115.95	1.27719	-65.2227	0.955188	-65.6413		-466	0.311175	-64.1117	0.633181	-64.5786	0.472178	-64.2888	0.794185	-64.7557
-115.9	0.794185	-65.1422	0.794185	-65.593		-465.95	1.4382	-64.1439	0.311175	-64.6269	0.955188	-64.321	0.794185	-64.7879
-115.85	0.794185	-65.2387	1.11619	-65.6413		-465.9	0.955188	-64.1761	0.150172	-64.5303	0.150172	-64.3049	0.794185	-64.7396
-115.8	0.955188	-65.1422	0.472178	-65.6252		-465.85	1.4382	-64.1278	-0.010831	-64.5303	0.311175	-64.3532	0.472178	-64.7557
-115.75	0.794185	-65.2227	0.794185	-65.6574		-465.8	0.633181	-64.16	-0.171834	-64.5464	1.11619	-64.2244	0.472178	-64.6591
-115.7	0.472178	-65.0939	0.311175	-65.5608		-465.75	0.633181	-64.16	0.955188	-64.5786	0.955188	-64.3049	0.794185	-64.7396
-115.65	0.472178	-65.2227	0.794185	-65.593		-465.7	0.633181	-64.0956	1.11619	-64.643	0.633181	-64.3371	0.633181	-64.7235
-115.6	1.27719	-65.1582	1.11619	-65.5769		-465.65	1.11619	-64.1278	1.4382	-64.5947	0.794185	-64.3532	1.4382	-64.7879
-115.55	1.4382	-65.1582	1.4382	-65.6413		-465.6	0.472178	-64.2405	0.955188	-64.5625	0.794185	-64.321	0.794185	-64.7074
-115.5	0.955188	-65.2065	0.955188	-65.6413		-465.55	0.955188	-64.0473	0.150172	-64.5464	0.794185	-64.3693	0.472178	-64.8201
-115.45	0.794185	-65.1422	0.955188	-65.6574		-465.5	0.633181	-64.1761	0.150172	-64.5303	0.794185	-64.3049	0.311175	-64.7074
-115.4	0.311175	-65.1422	1.11619	-65.6413		-465.45	1.4382	-64.1117	0.150172	-64.5142	0.311175	-64.321	1.11619	-64.6913
-115.35	0.955188	-65.1904	0.794185	-65.5769		-465.4	1.11619	-64.0795	0.794185	-64.5464	0.472178	-64.3049	0.955188	-64.6269
-115.3	0.150172	-65.0777	0.311175	-65.6413		-465.35	1.11619	-64.1439	1.4382	-64.4659	0.794185	-64.321	0.633181	-64.6269
-115.25	0.794185	-65.1261	0.472178	-65.6252		-465.3	0.311175	-64.1278	0.150172	-64.5625	0.794185	-64.2566	0.311175	-64.6752
-115.2	0.472178	-65.1422	0.472178	-65.5769		-465.25	0.794185	-64.1761	0.955188	-64.5786	0.955188	-64.2405	1.27719	-64.6913
-115.15	0.794185	-65.0777	0.955188	-65.6252		-465.2	0.311175	-64.0956	-0.010831	-64.5625	1.11619	-64.3049	0.794185	-64.6591
-115.1	0.794185	-65.2227	0.794185	-65.6735		-465.15	0.472178	-64.0956	0.633181	-64.5786	0.955188	-64.4337	0.472178	-64.7074
-115.05	0.633181	-65.2065	0.633181	-65.6896		-465.1	0.794185	-64.1439	0.150172	-64.5786	0.472178	-64.3371	0.633181	-64.7235
-115	0.311175	-65.1904	-0.654844	-65.6896		-465.05	0.955188	-64.1117	0.472178	-64.5625	0.633181	-64.2727	-0.010831	-64.6913
-114.95	0.633181	-65.2227	0.794185	-65.6735		-465	0.150172	-64.16	0.955188	-64.482	-0.010831	-64.2888	-0.171834	-64.6752
-114.9	0.472178	-65.1261	0.150172	-65.6574		-464.95	0.472178	-64.1439	0.633181	-64.5303	0.150172	-64.2405	0.794185	-64.6108
-114.85	0.150172	-65.1582	0.633181	-65.593		-464.9	0.150172	-64.1439	0.794185	-64.5786	-0.332838	-64.2727	1.27719	-64.643
-114.8	1.27719	-65.2227	0.633181	-65.6574		-464.85	0.311175	-64.1439	0.955188	-64.5947	0.633181	-64.2566	1.11619	-64.7879
-114.75	1.27719	-65.2065	-0.332838	-65.6413		-464.8	1.92121	-64.0956	0.633181	-64.5625	0.794185	-64.4015	1.27719	-64.643
-114.7	0.794185	-65.1904	0.794185	-65.6735		-464.75	0.794185	-64.1761	0.633181	-64.5464	1.11619	-64.2888	0.794185	-64.643
-114.65	1.11619	-65.2065	0.955188	-65.593		-464.7	0.955188	-64.0956	0.150172	-64.5464	0.150172	-64.2727	0.955188	-64.7235
-114.6	0.311175	-65.2227	0.955188	-65.593		-464.65	1.27719	-64.0956	0.633181	-64.5625	0.311175	-64.3049	-0.493841	-64.6591
-114.55	0.794185	-65.2227	0.150172	-65.6252		-464.6	1.11619	-64.0956	0.955188	-64.5786	-0.010831	-64.321	-0.654844	-64.6269
-114.5	0.472178	-65.1582	0.311175	-65.6252		-464.55	1.11619	-64.0795	1.11619	-64.5786	-0.010831	-64.2083	0.955188	-64.643
-114.45	0.794185	-65.1744	0.150172	-65.593		-464.5	0.633181	-64.16	1.4382	-64.5464	0.311175	-64.1761	1.4382	-64.643
-114.4	-0.171834	-65.0939	0.794185	-65.5608		-464.45	1.11619	-64.1761	0.633181	-64.5947	-0.332838	-64.2405	1.27719	-64.6752
-114.35	1.11619	-65.2065	1.7602	-65.5285		-464.4	0.955188	-64.16	0.955188	-64.5786	1.11619	-64.2244	0.794185	-64.6913
-114.3	0.472178	-65.1582	0.955188	-65.5769		-464.35	0.955188	-64.1117	0.633181	-64.4981	1.11619	-64.3371	0.150172	-64.7074
-114.25	0.794185	-65.2227	0.794185	-65.5447		-464.3	0.955188	-64.0795	0.794185	-64.5142	1.4382	-64.2888	1.11619	-64.6913
-114.2	0.794185	-65.1904	0.633181	-65.5447		-464.25	-0.332838	-64.1117	0.955188	-64.5303	1.11619	-64.2405	0.794185	-64.5947
-114.15	0.633181	-65.2065	0.794185	-65.5285		-464.2	0.955188	-64.1922	1.27719	-64.5947	0.794185	-64.2888	0.311175	-64.5625
-114.1	0.150172	-65.1582	0.311175	-65.593		-464.15	0.794185	-64.1761	0.955188	-64.6269	0.150172	-64.2244	0.955188	-64.6591
-114.05	-0.97685	-65.1422	-0.171834	-65.5608		-464.1	1.4382	-64.2566	0.633181	-64.6269	1.11619	-64.2083	1.5992	-64.643
-114	-1.29886	-65.1744	0.311175	-65.6091		-464.05	0.472178	-64.1922	0.311175	-64.6108	1.11619	-64.16	1.4382	-64.7235
-113.95	-0.010831	-65.1582	0.633181	-65.593		-464	0.955188	-64.2566	0.794185	-64.6108	1.27719	-64.2405	0.311175	-64.7235
-113.9	0.794185	-65.2549	1.11619	-65.593		-463.95	0.472178	-64.1922	0.633181	-64.482	2.24321	-64.2405	0.794185	-64.6913
-113.85	0.150172	-65.2227	1.27719	-65.5608		-463.9	1.27719	-64.1278	0.472178	-64.5142	1.27719	-64.2405	0.472178	-64.6752
-113.8	0.955188	-65.1744	0.472178	-65.6574		-463.85	0.955188	-64.1278	0.633181	-64.6108	0.794185	-64.2727	0.472178	-64.643
-113.75	0.311175	-65.1261	0.633181	-65.6091		-463.8	-0.171834	-64.1761	1.27719	-64.5947	1.27719	-64.2888	0.472178	-64.5303
-113.7	0.472178	-65.1261	0.311175	-65.6252		-463.75	1.27719	-64.1922	1.11619	-64.6269	0.150172	-64.2566	0.472178	-64.6108
-113.65	0.150172	-65.1261	0.794185	-65.5608		-463.7	0.794185	-64.2405	0.955188	-64.6591	0.311175	-64.2244	0.472178	-64.6913
-113.6	0.633181	-65.1422	0.633181	-65.4964		-463.65	0.633181	-64.2244	0.633181	-64.5625	0.472178	-64.1922	0.150172	-64.7557
-113.55	1.11619	-65.1744	0.311175	-65.4964		-463.6	0.633181	-64.2244	0.955188	-64.5464	0.794185	-64.2566	0.955188	-64.7557
-113.5	1.4382	-65.1744	0.150172	-65.448		-463.55	0.794185	-64.0634	0.794185	-64.5142	1.11619	-64.2888	1.27719	-64.7396
-113.45	1.27719	-65.1582	0.794185	-65.4642		-463.5	0.150172	-64.0956	1.27719	-64.5142	0.955188	-64.3371	1.4382	-64.4981
-113.4	0.794185	-65.0939	1.4382	-65.5285		-463.45	0.633181	-64.2083	1.4382	-64.5947	-0.010831	-64.2727	0.472178	-64.5786
-113.35	0.311175	-65.1904	0.794185	-65.6091		-463.4	1.27719	-64.2405	1.4382	-64.6913	0.472178	-64.3371	-0.171834	-64.6108
-113.3	1.11619	-65.1261	0.794185	-65.5769		-463.35	1.5992	-64.1922	1.27719	-64.6108	0.472178	-64.2405	0.794185	-64.5947
-113.25	0.794185	-65.1582	0.955188	-65.5608		-463.3	0.955188	-64.1922	0.794185	-64.6108	0.150172	-64.1439	1.11619	-64.643
-113.2	0.472178	-65.1099	0.794185	-65.5125		-463.25	0.794185	-64.2244	0.955188	-64.4981	0.633181	-64.16	1.27719	-64.7879
-113.15	1.7602	-65.2387	0.633181	-65.5285		-463.2	0.472178	-64.2244	0.472178	-64.5142	0.955188	-64.2566	0.955188	-64.6591
-113.1	0.794185	-65.2387	0.472178	-65.5285		-463.15	0.311175	-64.16	0.150172	-64.5464	0.633181	-64.3049	0.633181	-64.7074
-113.05	0.794185	-65.1904	0.633181	-65.5447		-463.1	1.4382	-64.1439	0.311175	-64.643	0.633181	-64.4498	1.11619	-64.643
-113	0.955188	-65.3032	-0.010831	-65.593		-463.05	0.633181	-64.1117	0.633181	-64.8201	0.794185	-64.3532	0.794185	-64.6913
-112.95	0.633181	-65.287	-0.493841	-65.5447		-463	1.4382	-64.16	0.794185	-64.8201	0.633181	-64.4498	-0.171834	-64.643
-112.9	-0.010831	-65.1904	0.794185	-65.6896		-462.95	0.633181	-64.2244	0.472178	-64.643	0.472178	-64.3532	0.633181	-64.6913
-112.85	0.150172	-65.2227	0.472178	-65.6896		-462.9	1.11619	-64.1761	0.472178	-64.5625	0.150172	-64.321	1.27719	-64.7718
-112.8	0.955188	-65.2387	0.633181	-65.6413		-462.85	0.794185	-64.1278	0.150172	-64.4981	0.311175	-64.2566	0.955188	-64.7557
-112.75	0.472178	-65.2065	-0.171834	-65.5285		-462.8	0.955188	-64.1117	1.27719	-64.5786	0.955188	-64.3049	1.11619	-64.6913
-112.7	1.27719	-65.1744	0.794185	-65.5769		-462.75	0.633181	-64.1117	1.11619	-64.6269	1.11619	-64.3371	0.794185	-64.643
-112.65	0.794185	-65.0939	0.633181	-65.5769		-462.7	0.633181	-64.16	0.955188	-64.6913	0.955188	-64.4015	0.311175	-64.804
-112.6	1.27719	-65.1904	0.794185	-65.6252		-462.65	0.472178	-64.0312	0.150172	-64.6752	0.633181	-64.3049	0.311175	-64.7074
-112.55	1.27719	-65.1744	-0.171834	-65.6091		-462.6	1.27719	-64.1117	0.794185	-64.6269	0.150172	-64.4337	1.5992	-64.6752
-112.5	1.11619	-65.2549	0.311175	-65.593		-462.55	1.11619	-64.0956	0.311175	-64.6108	0.472178	-64.3532	0.633181	-64.6752
-112.45	-0.332838	-65.1904	0.794185	-65.593		-462.5	1.4382	-64.16	0.955188	-64.5142	0.794185	-64.3049	1.27719	-64.7074
-112.4	0.472178	-65.0939	0.633181	-65.5447		-462.45	0.472178	-64.0473	0.311175	-64.5303	0.472178	-64.2566	0.955188	-64.6752
-112.35	0.955188	-65.0939	0.472178	-65.5285		-462.4	0.633181	-64.16	1.11619	-64.6269	0.150172	-64.2888	-0.010831	-64.7235
-112.3	0.955188	-65.1582	0.794185	-65.448		-462.35	0.150172	-64.0473	0.794185	-64.6752	0.794185	-64.2727	0.311175	-64.643
-112.25	0.955188	-65.0939	0.311175	-65.448		-462.3	0.150172	-64.1439	1.11619	-64.6591	1.27719	-64.4015	0.955188	-64.7557
-112.2	1.5992	-65.2227	0.794185	-65.448		-462.25	0.311175	-64.0312	-0.010831	-64.4981	0.311175	-64.3049	0.633181	-64.7074
-112.15	0.955188	-65.2227	0.794185	-65.5285		-462.2	1.11619	-64.2083	0.311175	-64.5786	0.633181	-64.3693	0.472178	-64.6108
-112.1	1.4382	-65.2227	0.311175	-65.5769		-462.15	1.11619	-64.1922	-0.171834	-64.5947	0.311175	-64.3854	0.311175	-64.6108
-112.05	0.472178	-65.2065	0.955188	-65.593		-462.1	0.794185	-64.2566	-0.010831	-64.5947	0.150172	-64.3371	0.150172	-64.7074
-112	0.472178	-65.1582	0.472178	-65.5285		-462.05	0.311175	-64.1761	0.794185	-64.5947	0.311175	-64.3049	-0.171834	-64.643
-111.95	-0.171834	-65.1422	1.11619	-65.448		-462	-0.010831	-64.2083	1.4382	-64.6591	-0.171834	-64.321	2.08221	-64.6752
-111.9	-0.010831	-65.1099	0.311175	-65.5285		-461.95	0.311175	-64.1922	0.150172	-64.5786	0.633181	-64.2888	-0.010831	-64.7235
-111.85	0.633181	-65.1744	0.633181	-65.4802		-461.9	0.311175	-64.0956	0.794185	-64.6591	1.4382	-64.3693	0.311175	-64.7879
-111.8	1.4382	-65.1422	1.27719	-65.4964		-461.85	0.311175	-64.1278	1.11619	-64.5786	0.633181	-64.3854	0.472178	-64.7557
-111.75	-0.171834	-65.2387	1.27719	-65.593		-461.8	2.40422	-64.2405	0.794185	-64.6108	0.472178	-64.3854	0.472178	-64.7235
-111.7	0.633181	-65.2065	0.311175	-65.6413		-461.75	0.472178	-64.2083	0.311175	-64.5786	0.150172	-64.3532	0.311175	-64.7074
-111.65	0.472178	-65.1744	0.955188	-65.6252		-461.7	0.955188	-64.16	0.794185	-64.643	-0.010831	-64.3693	0.633181	-64.5625
-111.6	-0.171834	-65.1744	0.633181	-65.6091		-461.65	0.311175	-64.16	-0.010831	-64.6269	0.955188	-64.1922	0.794185	-64.6913
-111.55	0.794185	-65.1099	0.794185	-65.4802		-461.6	0.150172	-64.1117	0.794185	-64.4981	0.311175	-64.321	0.472178	-64.6108
-111.5	0.472178	-65.1261	-0.171834	-65.5285		-461.55	0.150172	-64.2405	0.633181	-64.5142	1.27719	-64.3532	1.4382	-64.7235
-111.45	0.794185	-65.1744	0.633181	-65.448		-461.5	0.633181	-64.0634	0.955188	-64.5786	0.955188	-64.3693	1.27719	-64.7074
-111.4	1.92121	-65.1099	0.472178	-65.5608		-461.45	0.794185	-64.0473	0.633181	-64.6591	1.92121	-64.3854	1.27719	-64.7074
-111.35	1.27719	-65.1582	1.27719	-65.5285		-461.4	0.955188	-64.0956	0.633181	-64.482	0.794185	-64.3371	-0.171834	-64.6269
-111.3	1.11619	-65.1261	-0.010831	-65.5285		-461.35	0.955188	-64.2405	0.311175	-64.5786	0.794185	-64.4659	-0.171834	-64.643
-111.25	1.11619	-65.1422	0.633181	-65.5769		-461.3	1.27719	-64.1278	0.633181	-64.4981	0.794185	-64.3532	0.150172	-64.643
-111.2	0.472178	-65.1582	0.472178	-65.4964		-461.25	0.633181	-64.0956	1.11619	-64.5142	1.11619	-64.321	0.633181	-64.7235
-111.15	0.955188	-65.1582	0.633181	-65.4964		-461.2	0.794185	-64.2244	1.27719	-64.6108	0.472178	-64.2727	0.633181	-64.6752
-111.1	0.794185	-65.1904	0.472178	-65.432		-461.15	0.794185	-64.2244	0.955188	-64.643	-0.010831	-64.3693	0.311175	-64.643
-111.05	1.5992	-65.1904	0.472178	-65.432		-461.1	0.311175	-64.1922	0.794185	-64.6913	0.794185	-64.3532	0.633181	-64.7074
-111	1.11619	-65.2549	-0.171834	-65.4964		-461.05	-0.010831	-64.1439	0.472178	-64.6913	0.472178	-64.3854	-0.010831	-64.6913
-110.95	1.27719	-65.2709	0.472178	-65.4964		-461	1.11619	-64.2083	0.633181	-64.5303	0.794185	-64.3854	-0.493841	-64.6108
-110.9	-0.010831	-65.2387	0.955188	-65.4802		-460.95	0.955188	-64.1922	1.27719	-64.5464	0.955188	-64.4176	-0.171834	-64.6269
-110.85	0.794185	-65.1261	0.794185	-65.4642		-460.9	1.5992	-64.1278	1.11619	-64.6269	0.794185	-64.4337	0.633181	-64.6108
-110.8	0.311175	-65.1744	0.472178	-65.4802		-460.85	0.311175	-64.2888	1.27719	-64.5947	0.150172	-64.3532	0.955188	-64.643
-110.75	0.311175	-65.1904	0.150172	-65.5447		-460.8	0.955188	-64.2244	0.794185	-64.643	0.955188	-64.2727	0.794185	-64.5947
-110.7	1.27719	-65.2227	0.311175	-65.4642		-460.75	0.794185	-64.2405	0.150172	-64.6108	1.5992	-64.321	1.11619	-64.6108
-110.65	1.27719	-65.2709	0.633181	-65.4802		-460.7	0.794185	-64.1922	0.633181	-64.5303	0.955188	-64.321	0.472178	-64.6108
-110.6	0.955188	-65.3192	0.794185	-65.432		-460.65	-0.010831	-64.0795	0.955188	-64.5625	0.472178	-64.3854	0.633181	-64.5786
-110.55	1.4382	-65.287	0.794185	-65.4964		-460.6	0.311175	-64.16	0.955188	-64.5947	0.311175	-64.3532	0.472178	-64.5947
-110.5	0.311175	-65.1904	0.794185	-65.4159		-460.55	0.472178	-64.1761	0.633181	-64.6108	0.794185	-64.3693	0.150172	-64.5786
-110.45	0.472178	-65.2065	1.11619	-65.4802		-460.5	1.27719	-64.1922	0.633181	-64.5947	0.633181	-64.3371	-0.010831	-64.5947
-110.4	0.794185	-65.2065	0.955188	-65.3514		-460.45	1.11619	-64.1922	-0.171834	-64.5142	-0.010831	-64.4015	0.794185	-64.643
-110.35	0.633181	-65.1744	0.794185	-65.5125		-460.4	1.11619	-64.2888	0.794185	-64.5625	0.633181	-64.321	-0.332838	-64.5464
-110.3	1.27719	-65.1099	0.472178	-65.3514		-460.35	0.794185	-64.2405	1.27719	-64.5786	0.472178	-64.2405	0.311175	-64.6269
-110.25	1.27719	-65.2065	0.311175	-65.3675		-460.3	0.794185	-64.2244	1.27719	-64.6591	1.11619	-64.2888	0.311175	-64.6913
-110.2	0.633181	-65.2227	0.311175	-65.3514		-460.25	0.633181	-64.2083	-0.332838	-64.6591	0.472178	-64.2727	0.150172	-64.6913
-110.15	0.633181	-65.2227	1.4382	-65.3837		-460.2	0.472178	-64.1761	-0.171834	-64.6269	1.11619	-64.321	0.150172	-64.5303
-110.1	0.794185	-65.2065	0.794185	-65.432		-460.15	0.633181	-64.3049	-0.010831	-64.6108	0.794185	-64.3693	-0.171834	-64.6591
-110.05	0.472178	-65.1582	0.794185	-65.6413		-460.1	0.955188	-64.2244	0.633181	-64.643	0.311175	-64.3371	0.472178	-64.6752
-110	-0.010831	-65.1582	-0.010831	-65.4802		-460.05	0.955188	-64.2405	1.11619	-64.7557	-0.010831	-64.3854	1.27719	-64.6108
-109.95	0.794185	-65.2549	-0.493841	-65.4802		-460	0.794185	-64.321	0.955188	-64.6752	0.150172	-64.3049	-0.010831	-64.643
-109.9	0.150172	-65.1422	-0.010831	-65.432		-459.95	0.794185	-64.3049	1.11619	-64.6752	1.11619	-64.2566	0.794185	-64.6269
-109.85	0.794185	-65.287	0.633181	-65.448		-459.9	0.150172	-64.2566	-0.010831	-64.6591	0.311175	-64.2727	0.150172	-64.6591
-109.8	0.150172	-65.287	0.311175	-65.4964		-459.85	-0.010831	-64.2405	0.150172	-64.6269	0.794185	-64.321	0.633181	-64.7396
-109.75	0.794185	-65.2709	0.633181	-65.3837		-459.8	-0.171834	-64.16	-0.010831	-64.5947	-0.332838	-64.3049	0.311175	-64.643
-109.7	0.633181	-65.2227	0.472178	-65.3997		-459.75	0.794185	-64.2083	0.472178	-64.5303	1.11619	-64.321	0.633181	-64.7235
-109.65	-0.171834	-65.287	1.27719	-65.432		-459.7	0.150172	-64.1922	1.11619	-64.6591	0.955188	-64.3049	0.311175	-64.7074
-109.6	0.633181	-65.2227	1.27719	-65.432		-459.65	1.11619	-64.3371	1.11619	-64.7074	0.955188	-64.3371	0.955188	-64.643
-109.55	0.794185	-65.3192	1.5992	-65.3675		-459.6	0.794185	-64.2244	0.955188	-64.6269	0.794185	-64.3371	0.472178	-64.643
-109.5	0.955188	-65.2065	0.633181	-65.4159		-459.55	1.4382	-64.1761	0.311175	-64.7235	-0.171834	-64.3049	0.633181	-64.6108
-109.45	0.311175	-65.287	0.472178	-65.3837		-459.5	0.633181	-64.2405	0.311175	-64.643	0.794185	-64.1922	0.633181	-64.6591
-109.4	-0.010831	-65.3032	0.794185	-65.4964		-459.45	0.955188	-64.2566	0.955188	-64.643	1.4382	-64.2727	0.633181	-64.7557
-109.35	0.150172	-65.2387	0.794185	-65.3675		-459.4	0.633181	-64.1439	-0.171834	-64.643	0.955188	-64.2727	0.150172	-64.5947
-109.3	-0.010831	-65.1744	1.27719	-65.3192		-459.35	1.27719	-64.2244	0.955188	-64.5786	1.4382	-64.2888	1.11619	-64.6752
-109.25	0.311175	-65.2709	1.27719	-65.3675		-459.3	0.633181	-64.1922	0.633181	-64.6108	0.794185	-64.3049	0.794185	-64.5786
-109.2	0.633181	-65.1904	0.633181	-65.3997		-459.25	1.11619	-64.1922	0.633181	-64.7074	0.472178	-64.2727	1.11619	-64.643
-109.15	1.11619	-65.1744	1.4382	-65.3997		-459.2	0.955188	-64.1761	0.955188	-64.6752	0.633181	-64.3049	0.633181	-64.5947
-109.1	-0.010831	-65.2709	0.794185	-65.4159		-459.15	1.4382	-64.2244	0.311175	-64.7557	0.794185	-64.321	0.311175	-64.643
-109.05	0.472178	-65.2065	0.633181	-65.448		-459.1	0.955188	-64.1439	0.472178	-64.6591	-0.010831	-64.4015	0.472178	-64.6269
-109	0.150172	-65.3354	0.633181	-65.432		-459.05	0.472178	-64.3371	-0.493841	-64.6752	0.794185	-64.2566	0.150172	-64.7879
-108.95	0.472178	-65.2065	0.150172	-65.4964		-459	0.472178	-64.2244	0.150172	-64.643	0.311175	-64.2405	0.150172	-64.5947
-108.9	-0.010831	-65.2065	1.11619	-65.3675		-458.95	0.150172	-64.2566	0.794185	-64.6591	0.955188	-64.3371	0.633181	-64.6591
-108.85	0.311175	-65.2227	1.27719	-65.4802		-458.9	0.311175	-64.16	1.11619	-64.6108	1.11619	-64.2888	0.311175	-64.6591
-108.8	0.633181	-65.2227	1.5992	-65.432		-458.85	0.472178	-64.1761	0.311175	-64.7879	0.633181	-64.321	0.794185	-64.5625
-108.75	1.11619	-65.1261	0.955188	-65.4159		-458.8	-0.010831	-64.1439	0.311175	-64.7396	0.794185	-64.2727	0.633181	-64.5625
-108.7	0.794185	-65.2709	0.633181	-65.4802		-458.75	1.27719	-64.2888	0.311175	-64.804	0.150172	-64.2888	0.633181	-64.6752
-108.65	0.150172	-65.2387	0.955188	-65.4802		-458.7	0.633181	-64.2727	-0.171834	-64.6269	0.794185	-64.2244	0.472178	-64.5786
-108.6	0.633181	-65.2387	0.794185	-65.3997		-458.65	1.11619	-64.321	0.150172	-64.6269	0.472178	-64.1761	0.311175	-64.5786
-108.55	0.633181	-65.1904	0.150172	-65.432		-458.6	0.633181	-64.3049	0.633181	-64.6591	1.11619	-64.2083	0.311175	-64.643
-108.5	0.794185	-65.2065	0.794185	-65.3675		-458.55	0.794185	-64.2244	0.794185	-64.7235	0.633181	-64.2888	0.633181	-64.5947
-108.45	0.633181	-65.1582	0.794185	-65.4642		-458.5	-0.171834	-64.1922	1.4382	-64.6752	1.27719	-64.2405	0.955188	-64.6108
-108.4	0.794185	-65.2549	0.150172	-65.4802		-458.45	0.472178	-64.16	0.955188	-64.7074	1.7602	-64.4176	0.794185	-64.6108
-108.35	0.794185	-65.2709	0.633181	-65.448		-458.4	0.633181	-64.2566	1.5992	-64.7235	0.794185	-64.3532	0.472178	-64.6108
-108.3	0.633181	-65.3032	1.11619	-65.6091		-458.35	0.794185	-64.3854	1.27719	-64.6752	0.955188	-64.3049	-0.010831	-64.5786
-108.25	0.794185	-65.3354	0.633181	-65.4802		-458.3	0.955188	-64.321	0.633181	-64.6752	1.27719	-64.2727	0.794185	-64.5464
-108.2	1.27719	-65.2227	0.794185	-65.4802		-458.25	1.4382	-64.2727	0.311175	-64.7557	0.633181	-64.16	0.311175	-64.5947
-108.15	0.472178	-65.2549	1.5992	-65.4159		-458.2	0.150172	-64.4015	0.472178	-64.7396	1.11619	-64.1922	0.794185	-64.6913
-108.1	0.472178	-65.2387	0.472178	-65.4642		-458.15	0.794185	-64.2566	0.955188	-64.7557	0.794185	-64.2727	-0.010831	-64.643
-108.05	0.633181	-65.2065	0.955188	-65.448		-458.1	-1.13785	-64.2566	0.472178	-64.804	0.794185	-64.3371	0.794185	-64.6269
-108	1.11619	-65.2549	0.955188	-65.4802		-458.05	0.472178	-64.2083	0.955188	-64.7718	1.5992	-64.3049	1.11619	-64.6913
-107.95	0.955188	-65.2387	0.633181	-65.432		-458	0.955188	-64.2727	0.150172	-64.9006	0.955188	-64.3854	0.955188	-64.6591
-107.9	0.633181	-65.287	0.955188	-65.4159		-457.95	0.955188	-64.3049	0.472178	-64.7557	1.27719	-64.3049	0.150172	-64.6913
-107.85	0.150172	-65.3192	0.472178	-65.4642		-457.9	0.955188	-64.321	0.472178	-64.7879	0.311175	-64.3371	0.311175	-64.643
-107.8	0.472178	-65.1904	1.27719	-65.5447		-457.85	1.5992	-64.2244	0.311175	-64.7557	0.311175	-64.3049	0.955188	-64.643
-107.75	0.472178	-65.2065	0.794185	-65.432		-457.8	-0.97685	-64.321	0.955188	-64.7396	0.472178	-64.2244	0.794185	-64.6591
-107.7	0.633181	-65.1904	0.955188	-65.5285		-457.75	0.794185	-64.1761	0.311175	-64.7879	0.794185	-64.1761	0.794185	-64.6752
-107.65	1.11619	-65.1904	1.11619	-65.2549		-457.7	0.472178	-64.1922	1.11619	-64.804	1.4382	-64.3371	0.311175	-64.6269
-107.6	0.311175	-65.3192	0.472178	-65.5125		-457.65	0.633181	-64.1922	0.955188	-64.8201	1.11619	-64.2888	0.472178	-64.6108
-107.55	0.633181	-65.2709	0.633181	-65.4802		-457.6	0.633181	-64.1278	0.633181	-64.7396	1.11619	-64.3532	0.794185	-64.6269
-107.5	0.955188	-65.2549	1.11619	-65.4964		-457.55	1.27719	-64.1761	0.472178	-64.6752	0.794185	-64.3049	1.11619	-64.6591
-107.45	0.794185	-65.1904	0.633181	-65.4802		-457.5	1.27719	-64.2244	0.794185	-64.7235	0.472178	-64.2244	1.11619	-64.6752
-107.4	0.311175	-65.2065	1.11619	-65.5125		-457.45	1.27719	-64.1761	0.150172	-64.6752	0.633181	-64.1922	0.955188	-64.643
-107.35	0.150172	-65.1422	0.633181	-65.4802		-457.4	0.955188	-64.2888	0.472178	-64.7557	0.311175	-64.2566	0.472178	-64.643
-107.3	0.955188	-65.1744	0.633181	-65.5608		-457.35	1.11619	-64.2566	1.11619	-64.6913	0.311175	-64.2566	0.955188	-64.643
-107.25	1.11619	-65.1422	0.633181	-65.432		-457.3	0.633181	-64.0956	0.794185	-64.7557	0.633181	-64.3049	1.11619	-64.7396
-107.2	1.11619	-65.2387	0.794185	-65.3837		-457.25	0.150172	-64.2405	0.633181	-64.7074	0.311175	-64.2244	0.472178	-64.7235
-107.15	0.955188	-65.2709	0.633181	-65.4964		-457.2	1.5992	-64.1922	0.633181	-64.8523	1.27719	-64.321	0.794185	-64.6591
-107.1	0.633181	-65.2709	0.955188	-65.4964		-457.15	1.27719	-64.3049	0.955188	-64.804	0.150172	-64.4015	0.633181	-64.643
-107.05	0.150172	-65.1904	-0.171834	-65.5608		-457.1	0.955188	-64.3049	0.150172	-64.7074	0.955188	-64.3693	0.633181	-64.7718
-107	-0.010831	-65.2227	0.472178	-65.4964		-457.05	1.27719	-64.3049	-0.171834	-64.7396	0.311175	-64.3371	-0.171834	-64.7074
-106.95	0.794185	-65.1422	0.633181	-65.5447		-457	0.794185	-64.3049	0.794185	-64.8362	-0.654844	-64.2566	0.150172	-64.7074
-106.9	1.27719	-65.2227	0.311175	-65.4964		-456.95	0.633181	-64.3371	0.794185	-64.7557	0.633181	-64.3049	0.150172	-64.6269
-106.85	0.794185	-65.2387	-0.332838	-65.432		-456.9	0.794185	-64.2727	0.472178	-64.8201	0.633181	-64.4176	1.11619	-64.7074
-106.8	0.472178	-65.287	0.472178	-65.432		-456.85	0.633181	-64.3049	0.633181	-64.7396	0.955188	-64.4498	0.794185	-64.7396
-106.75	0.955188	-65.2549	0.311175	-65.5125		-456.8	1.27719	-64.3049	0.794185	-64.7396	1.27719	-64.4176	0.472178	-64.7074
-106.7	0.311175	-65.2065	1.4382	-65.448		-456.75	1.27719	-64.3532	0.472178	-64.804	0.311175	-64.3371	-0.010831	-64.6591
-106.65	0.150172	-65.1422	1.4382	-65.4159		-456.7	1.5992	-64.3532	0.472178	-64.6269	0.794185	-64.3049	0.311175	-64.6108
-106.6	0.311175	-65.2387	0.633181	-65.5285		-456.65	1.5992	-64.2727	-0.010831	-64.7396	0.633181	-64.3371	1.11619	-64.6752
-106.55	1.27719	-65.2387	0.311175	-65.5447		-456.6	1.27719	-64.3371	0.311175	-64.7557	0.472178	-64.3049	0.794185	-64.7235
-106.5	0.955188	-65.3514	0.633181	-65.4642		-456.55	0.472178	-64.3532	0.472178	-64.7557	0.311175	-64.3049	0.150172	-64.7074
-106.45	0.472178	-65.3514	0.633181	-65.4159		-456.5	0.794185	-64.2727	1.27719	-64.7235	0.794185	-64.321	0.794185	-64.6108
-106.4	0.150172	-65.1422	1.11619	-65.4159		-456.45	0.794185	-64.3532	0.472178	-64.7396	0.150172	-64.3532	1.11619	-64.643
-106.35	0.311175	-65.1744	1.11619	-65.4964		-456.4	0.955188	-64.3854	1.11619	-64.7557	1.4382	-64.3854	0.794185	-64.7074
-106.3	0.633181	-65.1582	1.27719	-65.5285		-456.35	1.5992	-64.2566	0.311175	-64.7557	0.472178	-64.4176	0.633181	-64.6269
-106.25	0.955188	-65.1904	1.27719	-65.4642		-456.3	1.11619	-64.3371	0.794185	-64.804	0.794185	-64.4176	0.794185	-64.643
-106.2	0.633181	-65.1904	0.472178	-65.5608		-456.25	0.794185	-64.3371	0.472178	-64.6591	0.311175	-64.3049	0.633181	-64.5786
-106.15	0.633181	-65.287	0.633181	-65.4642		-456.2	0.472178	-64.4176	0.794185	-64.8201	0.311175	-64.321	1.11619	-64.5625
-106.1	0.472178	-65.2387	0.633181	-65.4964		-456.15	0.633181	-64.4015	-0.332838	-64.7235	0.150172	-64.2566	0.633181	-64.6108
-106.05	0.150172	-65.1582	0.311175	-65.4642		-456.1	0.633181	-64.3532	0.955188	-64.8684	-0.171834	-64.3854	0.955188	-64.7235
-106	0.472178	-65.1099	0.794185	-65.4802		-456.05	0.311175	-64.321	0.311175	-64.7557	0.150172	-64.3049	0.794185	-64.7396
-105.95	1.5992	-65.2065	0.794185	-65.4802		-456	-0.171834	-64.4659	0.955188	-64.8362	0.794185	-64.3371	0.472178	-64.7074
-105.9	1.4382	-65.2387	0.955188	-65.4802		-455.95	0.794185	-64.2888	0.472178	-64.7879	1.11619	-64.3532	-0.010831	-64.643
-105.85	0.794185	-65.287	0.633181	-65.5285		-455.9	0.955188	-64.4337	0.311175	-64.7235	0.311175	-64.4176	0.311175	-64.6591
-105.8	1.27719	-65.2065	0.311175	-65.5769		-455.85	0.794185	-64.321	0.150172	-64.7879	0.633181	-64.321	0.633181	-64.6752
-105.75	0.955188	-65.1261	1.11619	-65.4802		-455.8	0.955188	-64.4015	0.150172	-64.7718	-0.010831	-64.3371	1.27719	-64.7235
-105.7	0.633181	-65.1582	0.311175	-65.4802		-455.75	0.955188	-64.4337	0.955188	-64.7557	0.472178	-64.2888	0.794185	-64.7235
-105.65	0.633181	-65.2065	0.633181	-65.5769		-455.7	0.472178	-64.4176	1.27719	-64.7557	0.311175	-64.2727	0.794185	-64.7074
-105.6	0.955188	-65.2065	0.633181	-65.4159		-455.65	0.472178	-64.4015	0.633181	-64.7557	1.11619	-64.2566	0.633181	-64.643
-105.55	0.794185	-65.2227	1.11619	-65.4159		-455.6	0.472178	-64.3371	0.794185	-64.7557	1.11619	-64.2244	0.472178	-64.6913
-105.5	1.27719	-65.2549	0.794185	-65.448		-455.55	-0.010831	-64.321	0.472178	-64.7557	0.955188	-64.3049	0.150172	-64.5464
-105.45	0.955188	-65.1422	0.794185	-65.4159		-455.5	1.27719	-64.3532	0.472178	-64.7235	0.794185	-64.3049	0.955188	-64.6108
-105.4	0.311175	-65.1422	0.955188	-65.4802		-455.45	0.311175	-64.3854	0.794185	-64.7235	1.27719	-64.321	0.955188	-64.643
-105.35	0.794185	-65.1422	0.633181	-65.4159		-455.4	1.4382	-64.3049	0.955188	-64.7235	1.27719	-64.2888	0.794185	-64.6269
-105.3	1.11619	-65.1261	0.150172	-65.3997		-455.35	0.955188	-64.3693	1.27719	-64.7718	0.955188	-64.2888	0.955188	-64.6591
-105.25	1.11619	-65.1582	0.633181	-65.4802		-455.3	0.794185	-64.3693	0.955188	-64.7396	0.794185	-64.2727	0.472178	-64.6591
-105.2	0.794185	-65.2387	0.633181	-65.4159		-455.25	0.472178	-64.3049	0.955188	-64.8201	0.794185	-64.2405	0.472178	-64.6913
-105.15	0.311175	-65.287	1.11619	-65.448		-455.2	0.472178	-64.2566	1.11619	-64.804	1.11619	-64.2566	0.633181	-64.5303
-105.1	-0.010831	-65.2227	0.794185	-65.4802		-455.15	0.311175	-64.2566	1.11619	-64.8845	1.27719	-64.321	0.311175	-64.6108
-105.05	0.472178	-65.2065	0.311175	-65.5608		-455.1	0.955188	-64.3371	0.633181	-64.9167	0.794185	-64.3693	1.11619	-64.643
-105	0.955188	-65.2387	0.150172	-65.5608		-455.05	0.472178	-64.3693	0.633181	-64.8523	0.633181	-64.321	-0.171834	-64.6913
-104.95	0.955188	-65.287	0.633181	-65.448		-455	1.27719	-64.4015	0.472178	-64.7718	0.311175	-64.321	0.794185	-64.6108
-104.9	0.472178	-65.287	0.311175	-65.3997		-454.95	0.633181	-64.4337	1.7602	-64.7718	0.311175	-64.3049	0.794185	-64.6913
-104.85	-0.171834	-65.1422	0.311175	-65.3675		-454.9	0.311175	-64.4015	1.11619	-64.7557	0.633181	-64.2566	0.633181	-64.7235
-104.8	-0.010831	-65.2065	0.472178	-65.448		-454.85	0.150172	-64.321	0.794185	-64.8362	0.633181	-64.3854	0.472178	-64.5786
-104.75	-0.010831	-65.287	0.955188	-65.3675		-454.8	0.955188	-64.3049	0.955188	-64.7879	0.794185	-64.3371	0.794185	-64.5464
-104.7	0.311175	-65.2227	0.472178	-65.3837		-454.75	0.472178	-64.3371	0.794185	-64.8523	0.794185	-64.4659	0.955188	-64.6269
-104.65	0.150172	-65.2549	0.794185	-65.3032		-454.7	1.27719	-64.4015	0.633181	-64.7235	0.794185	-64.3532	1.11619	-64.6591
-104.6	0.311175	-65.1099	0.311175	-65.4159		-454.65	0.633181	-64.3371	0.311175	-64.7879	0.311175	-64.3854	1.27719	-64.7235
-104.55	0.633181	-65.1261	-0.010831	-65.3997		-454.6	1.11619	-64.3854	0.955188	-64.7074	0.472178	-64.2888	0.794185	-64.5947
-104.5	0.633181	-65.1261	0.150172	-65.3997		-454.55	0.955188	-64.3854	0.633181	-64.7396	0.311175	-64.321	1.7602	-64.5786
-104.45	1.4382	-65.2549	0.633181	-65.4159		-454.5	1.11619	-64.3854	0.955188	-64.7718	0.472178	-64.3049	0.472178	-64.6591
-104.4	1.11619	-65.1904	1.11619	-65.3675		-454.45	0.150172	-64.321	0.955188	-64.8362	0.955188	-64.3693	0.794185	-64.5947
-104.35	1.11619	-65.2065	1.11619	-65.3837		-454.4	0.633181	-64.2888	0.955188	-64.8684	1.27719	-64.2888	0.311175	-64.643
-104.3	0.794185	-65.1904	0.794185	-65.4802		-454.35	0.633181	-64.2727	1.27719	-64.804	1.27719	-64.3371	0.633181	-64.5625
-104.25	1.11619	-65.1904	0.794185	-65.432		-454.3	1.11619	-64.321	0.472178	-64.804	0.633181	-64.321	1.11619	-64.643
-104.2	1.11619	-65.1744	0.955188	-65.3997		-454.25	0.955188	-64.3854	-0.010831	-64.804	0.472178	-64.3693	1.4382	-64.643
-104.15	0.311175	-65.2065	0.955188	-65.432		-454.2	0.794185	-64.3854	0.150172	-64.804	0.472178	-64.2244	0.150172	-64.7074
-104.1	0.633181	-65.3032	0.794185	-65.3354		-454.15	0.794185	-64.3371	0.794185	-64.804	0.955188	-64.3049	0.311175	-64.7074
-104.05	0.472178	-65.2709	0.472178	-65.3997		-454.1	0.633181	-64.4015	0.794185	-64.9167	0.633181	-64.321	0.150172	-64.6913
-104	-0.171834	-65.1744	0.794185	-65.432		-454.05	-0.010831	-64.321	0.633181	-64.9167	0.633181	-64.321	0.955188	-64.6591
-103.95	1.4382	-65.2065	0.794185	-65.3675		-454	0.311175	-64.3371	0.472178	-64.8845	0.633181	-64.3371	-0.654844	-64.7074
-103.9	1.11619	-65.1422	0.794185	-65.3837		-453.95	0.633181	-64.3854	-0.171834	-64.9167	1.5992	-64.3693	-0.171834	-64.7718
-103.85	1.11619	-65.2549	0.794185	-65.4642		-453.9	1.11619	-64.4176	0.150172	-64.8201	1.11619	-64.3532	0.794185	-64.7074
-103.8	0.311175	-65.2387	0.794185	-65.4964		-453.85	0.633181	-64.3854	0.150172	-64.7879	0.472178	-64.2405	0.794185	-64.7718
-103.75	0.633181	-65.2709	0.472178	-65.4159		-453.8	1.11619	-64.3693	-0.171834	-64.7557	-0.010831	-64.3049	0.311175	-64.643
-103.7	-0.010831	-65.1744	0.633181	-65.4964		-453.75	1.4382	-64.4015	0.150172	-64.8845	0.472178	-64.321	-0.493841	-64.6591
-103.65	0.472178	-65.1422	0.955188	-65.3032		-453.7	0.955188	-64.4337	0.794185	-64.7557	1.11619	-64.3049	0.633181	-64.7235
-103.6	-0.493841	-65.2065	0.794185	-65.3675		-453.65	1.27719	-64.2566	0.955188	-64.9006	0.955188	-64.2888	0.633181	-64.7074
-103.55	1.11619	-65.1744	0.633181	-65.3514		-453.6	0.311175	-64.3854	1.4382	-64.8845	1.27719	-64.3049	0.794185	-64.6591
-103.5	1.11619	-65.2227	0.955188	-65.3837		-453.55	1.11619	-64.3532	1.27719	-64.9006	0.794185	-64.321	0.633181	-64.6269
-103.45	0.955188	-65.1099	0.633181	-65.3837		-453.5	1.11619	-64.3854	0.472178	-64.8845	0.472178	-64.3854	0.633181	-64.6108
-103.4	0.472178	-65.2227	1.11619	-65.4159		-453.45	1.27719	-64.4015	0.311175	-64.8523	1.11619	-64.3532	1.4382	-64.6269
-103.35	0.633181	-65.2549	1.11619	-65.4159		-453.4	0.794185	-64.4337	0.633181	-64.7557	0.794185	-64.3371	0.794185	-64.6108
-103.3	0.311175	-65.1582	0.472178	-65.3837		-453.35	0.955188	-64.4176	0.955188	-64.8523	0.311175	-64.3049	1.11619	-64.7396
-103.25	0.633181	-65.1422	0.311175	-65.3514		-453.3	0.955188	-64.4337	0.794185	-64.8523	0.633181	-64.2405	0.955188	-64.7396
-103.2	0.794185	-65.1422	1.11619	-65.3032		-453.25	0.955188	-64.4176	0.955188	-64.9328	1.7602	-64.2888	-0.171834	-64.7557
-103.15	0.955188	-65.2387	0.794185	-65.3837		-453.2	0.633181	-64.4176	0.794185	-64.9328	0.794185	-64.3049	0.794185	-64.4981
-103.1	0.955188	-65.3837	0.955188	-65.3997		-453.15	0.472178	-64.482	0.633181	-64.9489	1.11619	-64.3532	0.633181	-64.6269
-103.05	1.11619	-65.2065	0.472178	-65.448		-453.1	0.633181	-64.4176	0.150172	-64.7879	0.633181	-64.3693	0.311175	-64.6269
-103	0.955188	-65.2549	1.11619	-65.448		-453.05	0.955188	-64.4176	-0.010831	-64.7879	0.472178	-64.4498	0.794185	-64.6913
-102.95	0.955188	-65.2065	0.633181	-65.4642		-453	0.794185	-64.4981	0.150172	-64.7557	0.311175	-64.321	0.150172	-64.6752
-102.9	0.472178	-65.2065	0.955188	-65.4159		-452.95	1.11619	-64.5303	1.11619	-64.8523	0.311175	-64.3532	0.633181	-64.6752
-102.85	0.633181	-65.0777	0.150172	-65.3354		-452.9	0.472178	-64.4981	0.955188	-64.8523	0.311175	-64.2888	0.794185	-64.7074
-102.8	0.633181	-65.1261	0.794185	-65.432		-452.85	0.472178	-64.482	0.955188	-64.9006	0.955188	-64.321	0.633181	-64.7557
-102.75	1.27719	-65.2387	0.311175	-65.3192		-452.8	0.311175	-64.4337	-0.171834	-64.9167	-0.171834	-64.2888	0.150172	-64.6108
-102.7	1.27719	-65.2387	0.955188	-65.3354		-452.75	1.4382	-64.3532	0.311175	-64.9489	0.955188	-64.3532	0.150172	-64.6269
-102.65	1.11619	-65.1261	0.633181	-65.3997		-452.7	-0.010831	-64.4176	0.311175	-64.8362	0.794185	-64.3693	-0.171834	-64.5947
-102.6	0.633181	-65.2227	0.472178	-65.4802		-452.65	0.633181	-64.3371	0.472178	-64.8201	0.794185	-64.321	1.27719	-64.6752
-102.55	0.794185	-65.2387	0.150172	-65.4159		-452.6	0.794185	-64.3532	0.150172	-64.7879	-0.171834	-64.321	0.472178	-64.6591
-102.5	0.955188	-65.2549	1.4382	-65.3837		-452.55	1.7602	-64.4176	0.794185	-64.8684	0.633181	-64.2727	1.5992	-64.7557
-102.45	0.472178	-65.1744	0.472178	-65.3354		-452.5	0.794185	-64.4015	0.633181	-64.8362	0.150172	-64.2244	-0.010831	-64.6913
-102.4	1.7602	-65.2065	-0.493841	-65.3837		-452.45	1.27719	-64.4981	0.955188	-64.8362	1.5992	-64.1761	0.955188	-64.6591
-102.35	0.633181	-65.2387	0.472178	-65.3837		-452.4	0.311175	-64.4015	0.472178	-64.7718	0.150172	-64.2405	-0.010831	-64.5786
-102.3	0.955188	-65.3032	0.794185	-65.3997		-452.35	0.633181	-64.3371	0.633181	-64.804	0.955188	-64.2727	0.794185	-64.5786
-102.25	0.794185	-65.287	0.633181	-65.4159		-452.3	0.633181	-64.321	0.150172	-64.6591	1.4382	-64.4015	0.472178	-64.6108
-102.2	-0.010831	-65.3354	1.11619	-65.432		-452.25	0.633181	-64.3693	0.311175	-64.7396	0.955188	-64.2727	1.4382	-64.6108
-102.15	1.27719	-65.3192	0.472178	-65.448		-452.2	0.794185	-64.4498	0.150172	-64.7718	0.633181	-64.2727	0.150172	-64.643
-102.1	0.794185	-65.1904	-0.171834	-65.432		-452.15	0.955188	-64.5303	0.955188	-64.8201	0.472178	-64.3049	0.794185	-64.6269
-102.05	0.472178	-65.2709	-0.332838	-65.3837		-452.1	0.633181	-64.4498	-0.493841	-64.8201	0.150172	-64.321	-0.332838	-64.5625
-102	1.11619	-65.2065	0.955188	-65.2709		-452.05	0.794185	-64.4659	0.311175	-64.8201	0.472178	-64.2405	1.11619	-64.6591
-101.95	0.794185	-65.3032	0.633181	-65.3514		-452	-0.010831	-64.5142	0.955188	-64.8523	0.794185	-64.1439	0.150172	-64.6108
-101.9	0.794185	-65.2387	0.633181	-65.3997		-451.95	-0.171834	-64.4337	0.633181	-64.804	1.11619	-64.2727	0.311175	-64.6269
-101.85	0.472178	-65.2227	1.27719	-65.3514		-451.9	0.311175	-64.3532	-0.010831	-64.7557	0.794185	-64.3693	0.311175	-64.643
-101.8	0.955188	-65.3032	0.955188	-65.432		-451.85	0.472178	-64.4176	0.150172	-64.7557	0.794185	-64.2888	0.794185	-64.7074
-101.75	0.311175	-65.3192	2.08221	-65.432		-451.8	-0.332838	-64.3854	0.633181	-64.7557	0.633181	-64.3049	1.5992	-64.6108
-101.7	0.794185	-65.1422	0.794185	-65.4802		-451.75	1.27719	-64.482	0.955188	-64.8523	0.472178	-64.2566	0.794185	-64.5947
-101.65	-0.010831	-65.2709	0.633181	-65.3837		-451.7	0.955188	-64.482	1.5992	-64.8684	0.311175	-64.2566	1.5992	-64.643
-101.6	1.5992	-65.2387	1.11619	-65.3354		-451.65	0.794185	-64.5303	0.472178	-64.8362	0.794185	-64.2566	0.311175	-64.6752
-101.55	1.27719	-65.2227	1.27719	-65.3354		-451.6	1.11619	-64.3049	1.27719	-64.804	0.311175	-64.2244	0.472178	-64.6591
-101.5	0.794185	-65.3192	1.5992	-65.3354		-451.55	0.150172	-64.321	0.150172	-64.8523	1.5992	-64.2405	1.11619	-64.5464
-101.45	0.955188	-65.2387	1.27719	-65.448		-451.5	0.150172	-64.3371	0.794185	-64.7879	1.4382	-64.2727	1.27719	-64.5625
-101.4	0.794185	-65.3837	1.11619	-65.432		-451.45	0.794185	-64.4015	-0.171834	-64.9006	1.4382	-64.321	0.955188	-64.5464
-101.35	0.150172	-65.2549	1.27719	-65.3192		-451.4	0.955188	-64.4337	0.633181	-64.7879	1.11619	-64.2888	1.4382	-64.5625
-101.3	0.955188	-65.2709	0.794185	-65.3514		-451.35	1.4382	-64.4337	1.27719	-64.8845	0.955188	-64.2888	1.27719	-64.6269
-101.25	0.794185	-65.2065	0.794185	-65.3675		-451.3	0.472178	-64.4176	1.4382	-64.8362	0.794185	-64.2244	1.4382	-64.6108
-101.2	0.311175	-65.2065	0.794185	-65.3354		-451.25	0.794185	-64.2888	0.633181	-64.8523	0.633181	-64.2244	0.794185	-64.643
-101.15	0.955188	-65.2065	1.27719	-65.3032		-451.2	0.955188	-64.4337	0.955188	-64.8684	0.955188	-64.2405	0.794185	-64.5786
-101.1	0.633181	-65.3997	0.472178	-65.3032		-451.15	0.633181	-64.3854	0.472178	-64.965	0.794185	-64.3049	0.633181	-64.5625
-101.05	0.633181	-65.287	0.794185	-65.4642		-451.1	0.955188	-64.3854	0.150172	-64.8684	1.27719	-64.3371	0.794185	-64.7718
-101	0.472178	-65.3192	0.472178	-65.432		-451.05	0.955188	-64.4176	-0.010831	-64.804	1.92121	-64.321	0.633181	-64.6108
-100.95	-0.010831	-65.2549	0.633181	-65.4159		-451	0.955188	-64.4015	0.633181	-64.8362	1.4382	-64.3371	1.27719	-64.5786
-100.9	0.472178	-65.3514	0.311175	-65.2387		-450.95	1.11619	-64.3693	0.955188	-64.8684	0.633181	-64.4015	0.794185	-64.7074
-100.85	0.472178	-65.287	0.472178	-65.4159		-450.9	1.11619	-64.3371	0.311175	-64.8523	0.955188	-64.3371	1.11619	-64.6591
-100.8	0.472178	-65.3032	0.472178	-65.4642		-450.85	1.11619	-64.3854	0.794185	-64.804	0.794185	-64.3532	0.955188	-64.7396
-100.75	0.794185	-65.1904	0.311175	-65.3354		-450.8	0.794185	-64.4659	0.472178	-64.7879	0.150172	-64.2566	0.633181	-64.7718
-100.7	0.150172	-65.2709	0.955188	-65.3032		-450.75	0.633181	-64.4337	-0.010831	-64.8201	0.150172	-64.2727	1.11619	-64.5625
-100.65	0.633181	-65.2549	0.794185	-65.3514		-450.7	1.27719	-64.3693	0.311175	-64.804	0.955188	-64.2888	0.794185	-64.5786
-100.6	0.311175	-65.3514	1.11619	-65.3514		-450.65	0.633181	-64.4015	0.150172	-64.8523	0.955188	-64.3049	0.311175	-64.5786
-100.55	0.472178	-65.3997	1.11619	-65.3192		-450.6	0.794185	-64.3693	0.633181	-64.8362	0.955188	-64.3532	1.11619	-64.643
-100.5	0.955188	-65.3032	0.633181	-65.3997		-450.55	1.27719	-64.2888	0.311175	-64.7879	0.633181	-64.3371	1.5992	-64.7396
-100.45	0.633181	-65.1904	1.11619	-65.3837		-450.5	2.24321	-64.4015	0.150172	-64.7396	1.11619	-64.3854	0.794185	-64.643
-100.4	0.150172	-65.1582	0.633181	-65.4159		-450.45	1.27719	-64.3371	0.150172	-64.7718	0.150172	-64.2888	1.27719	-64.6752
-100.35	0.150172	-65.1744	1.27719	-65.3997		-450.4	1.4382	-64.5142	0.633181	-64.804	0.311175	-64.3049	0.794185	-64.6108
-100.3	0.633181	-65.2549	0.311175	-65.5447		-450.35	1.11619	-64.5303	-0.010831	-64.9167	0.472178	-64.2244	0.311175	-64.5625
-100.25	-0.010831	-65.3192	0.311175	-65.3675		-450.3	0.955188	-64.482	0.633181	-64.8362	0.633181	-64.3049	0.794185	-64.5303
-100.2	0.472178	-65.1904	0.794185	-65.3032		-450.25	0.794185	-64.3854	0.472178	-64.7718	0.472178	-64.2405	0.955188	-64.5303
-100.15	0.150172	-65.3032	1.11619	-65.3997		-450.2	0.794185	-64.3371	0.794185	-64.8201	0.794185	-64.3693	1.5992	-64.4981
-100.1	0.633181	-65.2065	0.472178	-65.3675		-450.15	0.311175	-64.3693	0.150172	-64.7879	0.311175	-64.3532	1.4382	-64.5947
-100.05	0.150172	-65.2387	0.633181	-65.4642		-450.1	1.11619	-64.4659	1.11619	-64.8845	0.311175	-64.4176	0.955188	-64.7718
-100	-0.010831	-65.3032	-0.010831	-65.5125		-450.05	0.794185	-64.4659	1.5992	-64.8201	0.955188	-64.321	0.311175	-64.7557
-99.95	0.633181	-65.2065	0.311175	-65.3997		-450	0.794185	-64.482	1.11619	-64.8684	0.311175	-64.3854	0.311175	-64.7557
-99.9	1.11619	-65.2549	0.150172	-65.3675		-449.95	-0.010831	-64.5786	0.955188	-64.8201	-0.171834	-64.2566	-0.010831	-64.6752
-99.85	-0.171834	-65.3192	0.794185	-65.3514		-449.9	0.794185	-64.5142	0.633181	-64.965	0.311175	-64.2888	0.633181	-64.643
-99.8	1.5992	-65.2549	0.633181	-65.3837		-449.85	0.311175	-64.4176	0.150172	-64.804	0.633181	-64.2405	0.794185	-64.643
-99.75	0.311175	-65.3514	0.311175	-65.3514		-449.8	-0.010831	-64.4337	0.150172	-64.7879	1.11619	-64.2888	0.955188	-64.6913
-99.7	0.794185	-65.2065	0.472178	-65.4964		-449.75	0.150172	-64.4498	0.150172	-64.8523	0.311175	-64.3532	0.311175	-64.6913
-99.65	0.633181	-65.1904	0.633181	-65.432		-449.7	0.955188	-64.4498	0.955188	-64.7557	0.955188	-64.3693	0.150172	-64.7074
-99.6	-0.332838	-65.1422	0.794185	-65.4159		-449.65	1.11619	-64.5142	0.633181	-64.7879	0.311175	-64.3693	-0.171834	-64.7074
-99.55	-0.332838	-65.2549	0.794185	-65.3675		-449.6	1.4382	-64.5625	1.4382	-64.804	0.633181	-64.3854	0.150172	-64.643
-99.5	0.955188	-65.2065	1.27719	-65.3675		-449.55	0.311175	-64.4981	0.955188	-64.7879	0.311175	-64.3371	0.472178	-64.6108
-99.45	1.4382	-65.3675	0.311175	-65.432		-449.5	0.311175	-64.5786	1.27719	-64.8523	0.472178	-64.3371	1.27719	-64.5464
-99.4	1.4382	-65.1904	1.11619	-65.3354		-449.45	0.150172	-64.4981	0.633181	-64.7879	-0.171834	-64.3371	0.472178	-64.5786
-99.35	0.955188	-65.2709	1.4382	-65.3192		-449.4	0.150172	-64.4337	0.794185	-64.7718	0.794185	-64.4337	1.5992	-64.643
-99.3	0.633181	-65.2065	0.472178	-65.3514		-449.35	0.955188	-64.3693	0.633181	-64.7557	0.472178	-64.3854	1.4382	-64.6591
-99.25	0.955188	-65.2227	0.633181	-65.3192		-449.3	1.5992	-64.4015	0.955188	-64.6591	0.794185	-64.4176	1.5992	-64.6269
-99.2	0.633181	-65.0617	0.633181	-65.3837		-449.25	1.11619	-64.482	-0.010831	-64.804	0.794185	-64.3371	0.311175	-64.6913
-99.15	1.27719	-65.2709	0.794185	-65.4802		-449.2	1.27719	-64.4498	1.11619	-64.8362	0.955188	-64.482	0.955188	-64.5947
-99.1	1.11619	-65.2709	0.955188	-65.4159		-449.15	0.794185	-64.5464	0.955188	-64.8684	-0.493841	-64.4015	0.311175	-64.6269
-99.05	1.27719	-65.3032	0.150172	-65.4642		-449.1	0.955188	-64.5786	0.311175	-64.804	0.311175	-64.4337	1.27719	-64.6108
-99	0.472178	-65.3192	1.11619	-65.5125		-449.05	0.794185	-64.4659	-0.171834	-64.8201	-0.010831	-64.4015	0.311175	-64.6108
-98.95	0.955188	-65.3032	0.955188	-65.4642		-449	0.633181	-64.5625	0.311175	-64.7396	0.633181	-64.3854	0.311175	-64.7879
-98.9	0.472178	-65.3675	0.794185	-65.4802		-448.95	0.311175	-64.4981	-0.010831	-64.7718	0.794185	-64.4337	-0.171834	-64.8201
-98.85	0.794185	-65.2227	0.472178	-65.4642		-448.9	0.955188	-64.5786	0.311175	-64.7557	0.472178	-64.4176	0.794185	-64.7557
-98.8	0.150172	-65.2709	0.955188	-65.448		-448.85	0.472178	-64.4981	-0.010831	-64.7235	0.794185	-64.4337	0.150172	-64.8362
-98.75	0.794185	-65.287	0.150172	-65.448		-448.8	2.24321	-64.5464	0.150172	-64.6913	0.472178	-64.4337	0.794185	-64.8684
-98.7	0.794185	-65.3354	0.472178	-65.3354		-448.75	0.794185	-64.5464	0.955188	-64.8845	0.311175	-64.4176	0.472178	-64.7074
-98.65	0.955188	-65.2549	0.311175	-65.3837		-448.7	0.955188	-64.5786	0.633181	-64.8684	0.472178	-64.2888	-0.171834	-64.7396
-98.6	0.472178	-65.2709	0.633181	-65.432		-448.65	0.150172	-64.5464	0.472178	-64.8684	0.633181	-64.3371	-0.493841	-64.6591
-98.55	0.633181	-65.2549	1.5992	-65.4159		-448.6	0.633181	-64.5303	1.11619	-64.7718	-0.010831	-64.2566	1.11619	-64.7396
-98.5	0.150172	-65.2227	1.7602	-65.4964		-448.55	0.311175	-64.4176	0.472178	-64.7396	0.794185	-64.3049	0.794185	-64.7074
-98.45	1.27719	-65.2549	0.472178	-65.4802		-448.5	0.955188	-64.4659	0.633181	-64.7396	0.955188	-64.3049	0.633181	-64.6913
-98.4	0.633181	-65.1422	0.633181	-65.4802		-448.45	0.794185	-64.4659	1.27719	-64.7235	1.27719	-64.2727	0.311175	-64.7718
-98.35	0.955188	-65.2709	-0.171834	-65.4159		-448.4	1.11619	-64.5303	0.794185	-64.8201	0.794185	-64.3532	0.794185	-64.7074
-98.3	0.794185	-65.2227	0.794185	-65.432		-448.35	0.472178	-64.4015	1.5992	-64.7718	0.794185	-64.2566	0.472178	-64.6269
-98.25	1.27719	-65.3192	1.27719	-65.3354		-448.3	0.311175	-64.5142	1.11619	-64.8362	0.633181	-64.2566	0.311175	-64.6913
-98.2	-0.171834	-65.287	1.7602	-65.4642		-448.25	0.633181	-64.4981	0.794185	-64.8201	-0.010831	-64.2405	0.150172	-64.7074
-98.15	0.633181	-65.2709	1.11619	-65.4964		-448.2	0.472178	-64.5142	0.955188	-64.7718	0.633181	-64.2566	0.311175	-64.5786
-98.1	0.311175	-65.2227	0.311175	-65.5769		-448.15	0.794185	-64.482	0.311175	-64.6913	0.955188	-64.2566	0.311175	-64.6752
-98.05	0.794185	-65.2065	0.472178	-65.6091		-448.1	-0.493841	-64.5142	0.633181	-64.7718	1.11619	-64.3693	0.794185	-64.7074
-98	0.150172	-65.2549	0.472178	-65.4802		-448.05	0.150172	-64.4337	1.11619	-64.6108	0.955188	-64.3693	0.955188	-64.6752
-97.95	0.794185	-65.2709	0.472178	-65.4159		-448	0.472178	-64.5303	0.955188	-64.7718	0.311175	-64.4659	0.633181	-64.6913
-97.9	0.633181	-65.287	-0.171834	-65.4642		-447.95	1.27719	-64.5142	1.4382	-64.804	0.633181	-64.4659	0.472178	-64.6591
-97.85	0.955188	-65.2709	0.472178	-65.3675		-447.9	0.472178	-64.4981	1.11619	-64.8523	0.150172	-64.3532	0.150172	-64.6591
-97.8	0.794185	-65.2709	0.794185	-65.5608		-447.85	0.633181	-64.5142	0.955188	-64.8201	-0.171834	-64.2888	0.955188	-64.5786
-97.75	0.472178	-65.2549	0.955188	-65.432		-447.8	0.311175	-64.5303	0.311175	-64.804	-0.010831	-64.321	0.794185	-64.5947
-97.7	0.633181	-65.3032	0.472178	-65.5125		-447.75	0.633181	-64.5464	1.11619	-64.7074	0.955188	-64.3532	0.794185	-64.7235
-97.65	0.311175	-65.2227	0.472178	-65.3837		-447.7	0.955188	-64.4337	0.633181	-64.7718	1.11619	-64.321	0.955188	-64.7074
-97.6	0.955188	-65.2065	0.472178	-65.4802		-447.65	0.633181	-64.3854	0.955188	-64.8523	0.955188	-64.3693	1.11619	-64.6752
-97.55	0.633181	-65.287	0.150172	-65.3514		-447.6	0.955188	-64.4015	1.5992	-64.7235	0.794185	-64.321	0.794185	-64.7074
-97.5	0.150172	-65.3032	0.472178	-65.3997		-447.55	1.11619	-64.4659	0.794185	-64.7879	0.311175	-64.3693	0.150172	-64.5625
-97.45	0.794185	-65.3192	0.955188	-65.3675		-447.5	0.955188	-64.5142	1.5992	-64.7879	0.472178	-64.2727	0.955188	-64.5625
-97.4	0.633181	-65.287	1.11619	-65.4964		-447.45	1.11619	-64.5947	1.27719	-64.8523	-0.010831	-64.2566	0.794185	-64.6269
-97.35	0.794185	-65.2227	0.633181	-65.4964		-447.4	1.27719	-64.482	1.11619	-64.6108	0.311175	-64.2083	1.11619	-64.5947
-97.3	0.472178	-65.1422	1.27719	-65.448		-447.35	0.633181	-64.4176	0.633181	-64.7879	0.955188	-64.2727	1.27719	-64.5786
-97.25	0.633181	-65.1261	-0.171834	-65.5447		-447.3	0.311175	-64.3532	0.311175	-64.7235	1.11619	-64.2405	1.27719	-64.6591
-97.2	0.633181	-65.1582	0.633181	-65.3997		-447.25	0.955188	-64.4176	0.311175	-64.8845	1.27719	-64.3854	1.11619	-64.6752
-97.15	1.4382	-65.2387	-0.010831	-65.287		-447.2	0.311175	-64.4176	1.11619	-64.7718	0.633181	-64.3371	0.794185	-64.7074
-97.1	1.27719	-65.2549	0.150172	-65.3514		-447.15	0.794185	-64.4981	1.27719	-64.9328	0.472178	-64.5303	-0.010831	-64.6752
-97.05	1.11619	-65.2065	0.472178	-65.4642		-447.1	1.11619	-64.4981	0.794185	-64.9006	0.472178	-64.3693	0.794185	-64.7557
-97	0.311175	-65.2549	1.27719	-65.4642		-447.05	0.150172	-64.5625	0.472178	-64.9167	0.311175	-64.3049	0.311175	-64.643
-96.95	0.633181	-65.2227	0.794185	-65.5447		-447	-0.332838	-64.4659	0.150172	-64.8362	0.311175	-64.3371	0.311175	-64.643
-96.9	0.311175	-65.1261	0.633181	-65.448		-446.95	0.150172	-64.4659	0.311175	-64.8362	-0.010831	-64.3532	-0.171834	-64.7557
-96.85	0.955188	-65.2065	0.472178	-65.5285		-446.9	0.311175	-64.321	1.11619	-64.7235	0.794185	-64.3371	0.955188	-64.7718
-96.8	0.955188	-65.287	0.150172	-65.4642		-446.85	0.955188	-64.4498	0.311175	-64.8201	0.472178	-64.3532	0.955188	-64.7879
-96.75	1.11619	-65.1582	0.472178	-65.3997		-446.8	0.633181	-64.4981	0.472178	-64.7718	1.11619	-64.321	0.150172	-64.7879
-96.7	0.794185	-65.2549	0.794185	-65.3514		-446.75	1.11619	-64.5625	1.11619	-64.8845	0.955188	-64.4498	0.633181	-64.7235
-96.65	0.633181	-65.1744	0.633181	-65.4802		-446.7	0.794185	-64.5464	0.955188	-64.8684	0.472178	-64.3532	-0.332838	-64.6591
-96.6	0.472178	-65.1904	1.5992	-65.4964		-446.65	0.633181	-64.4981	1.4382	-64.9006	0.794185	-64.2727	-0.171834	-64.6752
-96.55	0.472178	-65.2065	0.794185	-65.593		-446.6	0.311175	-64.4176	0.311175	-64.9006	0.472178	-64.3049	0.955188	-64.643
-96.5	0.311175	-65.1904	0.633181	-65.5285		-446.55	0.150172	-64.3532	0.150172	-64.8845	0.472178	-64.2727	1.11619	-64.6913
-96.45	0.794185	-65.1099	1.27719	-65.4642		-446.5	0.150172	-64.5142	0.794185	-64.8523	0.311175	-64.2405	1.4382	-64.6591
-96.4	0.794185	-65.0939	0.794185	-65.4642		-446.45	1.27719	-64.4659	0.794185	-64.8201	1.11619	-64.3371	0.955188	-64.7235
-96.35	1.4382	-65.1261	0.794185	-65.3837		-446.4	0.794185	-64.5142	0.955188	-64.965	0.472178	-64.4015	0.311175	-64.6108
-96.3	0.794185	-65.2065	0.955188	-65.4642		-446.35	0.955188	-64.4337	1.7602	-64.9489	0.794185	-64.4015	0.633181	-64.6752
-96.25	0.150172	-65.1261	0.633181	-65.4642		-446.3	0.472178	-64.4659	0.150172	-64.9006	0.633181	-64.3693	0.633181	-64.6752
-96.2	0.633181	-65.1422	1.11619	-65.448		-446.25	0.794185	-64.4659	1.11619	-64.8684	1.11619	-64.2888	1.11619	-64.5786
-96.15	-0.171834	-65.1261	0.794185	-65.6413		-446.2	-0.010831	-64.4015	-0.332838	-64.9006	-0.332838	-64.3049	0.311175	-64.643
-96.1	0.794185	-65.287	0.633181	-65.5608		-446.15	1.11619	-64.3854	0.794185	-64.8523	0.311175	-64.2727	0.472178	-64.6591
-96.05	0.633181	-65.1261	0.472178	-65.448		-446.1	0.633181	-64.482	-0.010831	-64.7879	0.633181	-64.3049	0.311175	-64.7235
-96	0.472178	-65.1744	-0.171834	-65.4642		-446.05	1.92121	-64.5142	0.311175	-64.8684	0.955188	-64.4176	1.4382	-64.7718
-95.95	-0.171834	-65.1744	0.794185	-65.432		-446	0.794185	-64.5947	0.311175	-64.8845	-0.010831	-64.4337	0.794185	-64.7396
-95.9	1.11619	-65.1582	0.955188	-65.5125		-445.95	0.794185	-64.5303	1.11619	-64.9811	-0.171834	-64.3532	0.633181	-64.7879
-95.85	0.794185	-65.2065	0.633181	-65.6735		-445.9	0.311175	-64.482	0.633181	-64.8845	0.472178	-64.4176	-0.010831	-64.7235
-95.8	0.633181	-65.2709	0.633181	-65.4802		-445.85	0.955188	-64.482	0.633181	-64.9328	0.472178	-64.2727	0.150172	-64.7557
-95.75	0.633181	-65.1744	0.472178	-65.4802		-445.8	0.311175	-64.4176	0.150172	-64.8362	1.11619	-64.3854	0.150172	-64.6913
-95.7	0.633181	-65.1261	0.150172	-65.5125		-445.75	1.11619	-64.4498	0.311175	-64.9006	0.311175	-64.3371	0.794185	-64.7074
-95.65	-0.010831	-65.1099	1.11619	-65.3514		-445.7	0.472178	-64.4981	-0.010831	-64.8684	0.955188	-64.3532	0.472178	-64.7074
-95.6	0.794185	-65.1744	0.472178	-65.4159		-445.65	1.4382	-64.4981	0.794185	-64.8523	0.794185	-64.3532	0.472178	-64.7557
-95.55	0.794185	-65.2065	1.11619	-65.3997		-445.6	0.955188	-64.5142	0.794185	-64.7879	0.472178	-64.3693	0.150172	-64.643
-95.5	1.11619	-65.2227	0.794185	-65.3997		-445.55	0.955188	-64.5625	0.794185	-64.7879	0.794185	-64.4015	0.150172	-64.6752
-95.45	0.311175	-65.1261	1.27719	-65.5125		-445.5	0.955188	-64.482	0.633181	-64.8201	1.11619	-64.3693	0.633181	-64.6913
-95.4	0.633181	-65.2387	0.794185	-65.4642		-445.45	0.633181	-64.5786	0.311175	-64.8201	0.794185	-64.4176	0.794185	-64.7396
-95.35	0.150172	-65.1744	0.955188	-65.4964		-445.4	0.311175	-64.4659	0.150172	-64.6591	0.633181	-64.4176	0.311175	-64.5947
-95.3	-0.010831	-65.1422	0.794185	-65.4964		-445.35	0.633181	-64.482	0.472178	-64.6913	0.472178	-64.3371	0.955188	-64.6913
-95.25	0.311175	-65.0133	0.633181	-65.4642		-445.3	0.794185	-64.4659	1.7602	-64.7396	1.11619	-64.321	1.11619	-64.6591
-95.2	0.311175	-65.0777	0.472178	-65.448		-445.25	1.11619	-64.5464	0.955188	-64.804	0.794185	-64.3371	0.955188	-64.6913
-95.15	1.11619	-65.1261	1.11619	-65.4802		-445.2	1.27719	-64.5625	0.150172	-64.8523	1.27719	-64.321	1.11619	-64.7396
-95.1	0.472178	-65.1904	0.633181	-65.4802		-445.15	0.633181	-64.6108	0.472178	-64.7718	0.794185	-64.4015	0.794185	-64.804
-95.05	0.150172	-65.1744	0.794185	-65.5447		-445.1	0.311175	-64.5625	0.794185	-64.7557	0.472178	-64.5142	0.150172	-64.8845
-95	0.472178	-65.1422	-0.332838	-65.5447		-445.05	0.794185	-64.5303	0.955188	-64.7396	0.472178	-64.4015	0.633181	-64.7718
-94.95	0.794185	-65.0777	0.150172	-65.5769		-445	0.150172	-64.482	0.955188	-64.6591	1.11619	-64.3371	0.472178	-64.7396
-94.9	0.311175	-65.0617	-0.010831	-65.4964		-444.95	0.472178	-64.482	0.633181	-64.7879	0.633181	-64.4337	-1.78187	-64.6752
-94.85	0.955188	-65.1422	-0.010831	-65.5447		-444.9	0.311175	-64.6108	0.794185	-64.8523	0.794185	-64.4337	0.150172	-64.6913
-94.8	0.794185	-65.1261	0.311175	-65.4802		-444.85	1.11619	-64.5947	0.633181	-64.8201	1.11619	-64.482	1.4382	-64.7879
-94.75	0.794185	-65.1744	0.794185	-65.5285		-444.8	0.633181	-64.5464	0.472178	-64.7396	1.27719	-64.4176	1.11619	-64.6913
-94.7	0.311175	-65.1582	0.633181	-65.5447		-444.75	1.11619	-64.5303	1.27719	-64.7879	0.794185	-64.4176	0.794185	-64.804
-94.65	0.150172	-65.0939	0.472178	-65.5769		-444.7	0.633181	-64.6108	0.794185	-64.8201	0.633181	-64.4015	0.150172	-64.7879
-94.6	2.08221	-65.0777	-0.332838	-65.5769		-444.65	0.311175	-64.5464	0.472178	-64.7879	0.472178	-64.4015	0.633181	-64.6913
-94.55	0.633181	-65.1099	-0.97685	-65.5285		-444.6	-0.010831	-64.4981	0.472178	-64.7718	0.311175	-64.4176	0.311175	-64.6752
-94.5	1.11619	-65.1261	-0.493841	-65.4642		-444.55	0.955188	-64.5142	0.794185	-64.7557	-0.171834	-64.3693	0.472178	-64.6269
-94.45	0.472178	-65.1099	1.11619	-65.5285		-444.5	0.955188	-64.4981	1.5992	-64.804	0.794185	-64.4337	0.311175	-64.6269
-94.4	0.150172	-65.0133	0.955188	-65.5608		-444.45	1.4382	-64.5625	0.633181	-64.8201	1.27719	-64.4176	1.27719	-64.6591
-94.35	0.794185	-65.1904	0.472178	-65.593		-444.4	0.633181	-64.5142	0.311175	-64.8523	0.794185	-64.4337	0.633181	-64.6913
-94.3	1.4382	-65.0777	0.633181	-65.593		-444.35	1.4382	-64.5303	0.955188	-64.7718	0.633181	-64.4015	1.27719	-64.6752
-94.25	0.794185	-65.1422	0.794185	-65.4159		-444.3	0.794185	-64.5625	0.955188	-64.7718	0.794185	-64.4015	0.472178	-64.7396
-94.2	0.633181	-65.0777	0.472178	-65.4159		-444.25	0.633181	-64.5464	0.955188	-64.7074	0.311175	-64.3532	0.794185	-64.7235
-94.15	0.150172	-65.0777	1.11619	-65.4802		-444.2	0.955188	-64.5625	0.311175	-64.8845	0.794185	-64.321	0.633181	-64.6752
-94.1	0.794185	-64.9811	0.794185	-65.5769		-444.15	0.794185	-64.5142	0.150172	-64.8845	0.150172	-64.321	-0.010831	-64.5786
-94.05	0.955188	-65.1582	-0.493841	-65.6091		-444.1	0.633181	-64.5786	0.472178	-64.8201	0.472178	-64.4337	0.311175	-64.6752
-94	1.11619	-65.1422	-0.332838	-65.5769		-444.05	0.955188	-64.5786	1.11619	-64.7557	0.955188	-64.4337	0.794185	-64.7074
-93.95	1.11619	-65.1904	0.955188	-65.5608		-444	0.955188	-64.5786	0.794185	-64.8201	1.27719	-64.4659	1.11619	-64.6913
-93.9	-0.010831	-65.1099	0.633181	-65.5125		-443.95	0.955188	-64.5947	0.472178	-64.8684	0.955188	-64.4498	0.794185	-64.6591
-93.85	0.311175	-65.1261	0.794185	-65.5125		-443.9	0.472178	-64.6108	0.472178	-64.8201	0.955188	-64.4498	0.311175	-64.643
-93.8	0.794185	-65.0939	0.794185	-65.5769		-443.85	0.633181	-64.5303	0.794185	-64.7879	0.311175	-64.4659	0.794185	-64.7235
-93.75	0.794185	-65.1422	1.11619	-65.6091		-443.8	0.311175	-64.5303	0.633181	-64.8201	0.472178	-64.4176	0.633181	-64.6752
-93.7	-0.332838	-65.1422	1.11619	-65.593		-443.75	0.794185	-64.5303	0.794185	-64.9006	-0.010831	-64.3371	0.472178	-64.5947
-93.65	0.633181	-65.0777	-0.010831	-65.5285		-443.7	1.27719	-64.5786	0.794185	-64.8201	0.472178	-64.4015	0.633181	-64.6591
-93.6	0.633181	-65.0294	0.311175	-65.4802		-443.65	0.794185	-64.5303	0.633181	-64.7074	0.633181	-64.4176	0.955188	-64.643
-93.55	0.794185	-65.1099	1.27719	-65.5447		-443.6	0.633181	-64.5786	1.11619	-64.7879	1.11619	-64.482	0.955188	-64.6591
-93.5	0.311175	-65.0456	1.27719	-65.4802		-443.55	0.633181	-64.6269	1.11619	-64.804	0.311175	-64.4498	0.794185	-64.5625
-93.45	0.472178	-65.1261	0.794185	-65.448		-443.5	0.311175	-64.5947	1.27719	-64.8684	1.11619	-64.4659	1.27719	-64.5947
-93.4	0.472178	-65.0294	0.150172	-65.5608		-443.45	0.472178	-64.5464	0.794185	-64.7879	0.955188	-64.4981	1.4382	-64.6752
-93.35	1.4382	-65.1099	-0.010831	-65.5125		-443.4	0.633181	-64.482	0.955188	-64.8201	0.633181	-64.4659	1.5992	-64.643
-93.3	1.7602	-65.0939	0.150172	-65.4642		-443.35	0.311175	-64.5786	1.27719	-64.804	-0.010831	-64.3854	0.955188	-64.643
-93.25	0.794185	-65.1582	0.633181	-65.432		-443.3	0.794185	-64.5142	1.27719	-64.8362	0.633181	-64.4176	0.794185	-64.5786
-93.2	-0.171834	-64.9811	1.27719	-65.4964		-443.25	1.11619	-64.5142	0.472178	-64.804	0.472178	-64.3532	1.11619	-64.643
-93.15	1.27719	-65.0456	0.633181	-65.5769		-443.2	0.794185	-64.5625	0.311175	-64.8201	1.27719	-64.4498	1.5992	-64.5464
-93.1	0.794185	-65.1099	0.794185	-65.6252		-443.15	0.311175	-64.5786	-0.010831	-64.7718	1.5992	-64.482	0.794185	-64.6591
-93.05	0.955188	-65.1099	-0.010831	-65.5285		-443.1	0.150172	-64.6913	1.27719	-64.8684	0.955188	-64.5786	0.955188	-64.7235
-93	0.311175	-65.0777	0.633181	-65.4802		-443.05	0.311175	-64.5625	0.311175	-64.8845	0.633181	-64.5947	0.472178	-64.7718
-92.95	0.794185	-64.9811	0.472178	-65.5125		-443	0.311175	-64.5303	0.472178	-64.8523	0.794185	-64.4659	0.794185	-64.7557
-92.9	0.472178	-65.0939	1.11619	-65.5285		-442.95	0.472178	-64.4981	0.150172	-64.7074	-0.010831	-64.3693	0.955188	-64.6591
-92.85	0.150172	-65.0456	0.794185	-65.5608		-442.9	0.794185	-64.5464	0.472178	-64.8362	-0.654844	-64.4337	0.633181	-64.643
-92.8	1.7602	-65.0617	1.11619	-65.6252		-442.85	-0.171834	-64.5303	0.472178	-64.8362	-1.13785	-64.4176	-0.493841	-64.7074
-92.75	0.794185	-65.0456	0.311175	-65.4964		-442.8	0.150172	-64.6108	0.472178	-64.8201	0.633181	-64.4337	0.472178	-64.6591
-92.7	0.472178	-65.1261	0.472178	-65.4964		-442.75	0.794185	-64.5625	0.633181	-64.9328	0.794185	-64.5303	1.7602	-64.7235
-92.65	0.955188	-65.0456	0.794185	-65.4964		-442.7	0.633181	-64.5947	0.794185	-64.9006	0.633181	-64.5142	0.472178	-64.6591
-92.6	0.794185	-65.0777	0.794185	-65.593		-442.65	0.633181	-64.5142	0.150172	-64.7879	0.472178	-64.5464	0.794185	-64.7718
-92.55	0.472178	-65.1261	0.794185	-65.5769		-442.6	0.311175	-64.482	0.633181	-64.7879	0.311175	-64.4659	1.11619	-64.7879
-92.5	0.794185	-64.965	0.633181	-65.5447		-442.55	0.633181	-64.5625	0.794185	-64.7396	0.150172	-64.3854	0.472178	-64.8362
-92.45	0.794185	-64.9328	0.150172	-65.5285		-442.5	1.11619	-64.4981	1.11619	-64.7557	0.311175	-64.4176	0.150172	-64.7396
-92.4	1.27719	-65.0294	0.633181	-65.5608		-442.45	0.472178	-64.5303	0.633181	-64.7879	0.633181	-64.3532	0.794185	-64.6913
-92.35	1.11619	-65.0294	1.11619	-65.6091		-442.4	1.27719	-64.6108	0.472178	-64.804	0.633181	-64.4015	0.472178	-64.6752
-92.3	1.11619	-65.0777	0.955188	-65.5285		-442.35	1.11619	-64.5786	0.472178	-64.8684	1.11619	-64.3532	0.955188	-64.6913
-92.25	0.955188	-65.0939	0.150172	-65.5125		-442.3	0.472178	-64.6269	0.633181	-64.7074	0.955188	-64.3854	0.794185	-64.7557
-92.2	0.794185	-64.9328	0.472178	-65.4642		-442.25	0.633181	-64.5303	0.472178	-64.7718	1.11619	-64.4659	0.794185	-64.7396
-92.15	0.311175	-65.0294	0.955188	-65.5447		-442.2	0.955188	-64.5142	0.472178	-64.7879	1.11619	-64.482	0.794185	-64.7074
-92.1	0.794185	-65.0294	0.311175	-65.5125		-442.15	-0.010831	-64.5464	1.11619	-64.7879	0.794185	-64.5142	0.150172	-64.6752
-92.05	0.955188	-65.1099	1.27719	-65.5125		-442.1	0.633181	-64.5947	1.11619	-64.7718	0.472178	-64.4659	0.150172	-64.7074
-92	1.27719	-65.1582	0.150172	-65.593		-442.05	0.633181	-64.5947	0.955188	-64.7718	0.633181	-64.4981	-0.010831	-64.7074
-91.95	0.311175	-65.0939	0.794185	-65.5285		-442	0.150172	-64.6108	0.311175	-64.8523	0.633181	-64.4337	1.11619	-64.6591
-91.9	1.5992	-65.0939	-0.010831	-65.3997		-441.95	0.794185	-64.5786	0.794185	-64.804	1.27719	-64.482	0.633181	-64.7235
-91.85	0.311175	-65.0777	0.794185	-65.448		-441.9	-0.010831	-64.6269	0.955188	-64.8201	0.633181	-64.4981	0.794185	-64.6913
-91.8	0.794185	-65.0133	0.633181	-65.5125		-441.85	-0.171834	-64.4981	0.633181	-64.7396	0.955188	-64.5142	0.633181	-64.7235
-91.75	0.633181	-65.0294	0.955188	-65.5608		-441.8	0.150172	-64.4659	0.794185	-64.7718	0.472178	-64.5142	0.472178	-64.7718
-91.7	1.11619	-65.0777	0.472178	-65.6091		-441.75	0.150172	-64.5464	1.11619	-64.8523	0.472178	-64.4981	-0.493841	-64.7396
-91.65	1.4382	-65.0617	1.11619	-65.5769		-441.7	0.955188	-64.5625	1.27719	-64.7396	0.955188	-64.4981	0.794185	-64.7557
-91.6	1.11619	-65.2549	0.633181	-65.4964		-441.65	1.4382	-64.5625	0.794185	-64.8201	0.472178	-64.4981	0.472178	-64.7396
-91.55	0.633181	-65.1744	0.150172	-65.5125		-441.6	1.4382	-64.5625	0.472178	-64.7879	1.11619	-64.4498	1.4382	-64.643
-91.5	-0.010831	-65.1422	1.27719	-65.432		-441.55	0.150172	-64.5786	0.955188	-64.7557	0.633181	-64.4659	-0.010831	-64.6913
-91.45	0.472178	-65.1744	1.11619	-65.4802		-441.5	0.472178	-64.5947	0.794185	-64.7718	0.794185	-64.4981	0.794185	-64.6108
-91.4	0.311175	-65.0456	1.5992	-65.448		-441.45	-0.010831	-64.5947	1.11619	-64.804	0.794185	-64.4981	0.633181	-64.6752
-91.35	1.11619	-64.965	1.11619	-65.5447		-441.4	0.472178	-64.5142	1.27719	-64.7396	2.08221	-64.5786	0.633181	-64.6913
-91.3	0.955188	-65.1099	1.11619	-65.5769		-441.35	0.472178	-64.4659	1.11619	-64.8201	0.472178	-64.4498	0.311175	-64.7396
-91.25	1.11619	-65.0617	-0.010831	-65.5285		-441.3	0.150172	-64.482	1.27719	-64.8201	0.150172	-64.5303	0.633181	-64.804
-91.2	0.472178	-65.1744	0.633181	-65.4642		-441.25	0.955188	-64.5625	0.794185	-64.8684	0.311175	-64.4659	-0.493841	-64.6591
-91.15	1.11619	-65.0456	0.311175	-65.4802		-441.2	0.472178	-64.5303	0.633181	-64.8362	0.472178	-64.4498	0.794185	-64.6269
-91.1	0.955188	-65.0133	0.472178	-65.3514		-441.15	-0.010831	-64.5947	0.633181	-64.8845	-0.171834	-64.4498	0.150172	-64.7557
-91.05	-0.010831	-64.9811	0.472178	-65.5608		-441.1	-0.010831	-64.6108	0.633181	-64.9006	0.311175	-64.5464	0.955188	-64.7557
-91	0.633181	-65.0777	0.633181	-65.4964		-441.05	-0.332838	-64.4981	0.633181	-64.8362	0.955188	-64.5786	-0.010831	-64.6913
-90.95	1.27719	-65.0777	0.633181	-65.6091		-441	0.311175	-64.4337	0.472178	-64.8201	0.955188	-64.482	-0.010831	-64.5947
-90.9	0.955188	-65.1582	0.311175	-65.5447		-440.95	-0.010831	-64.4659	0.955188	-64.8201	0.311175	-64.5464	0.633181	-64.6913
-90.85	1.4382	-65.1261	0.311175	-65.5447		-440.9	0.633181	-64.482	1.27719	-64.8201	0.472178	-64.5142	0.794185	-64.7718
-90.8	0.633181	-65.1744	0.150172	-65.5125		-440.85	0.472178	-64.5142	0.955188	-64.804	1.27719	-64.482	0.472178	-64.804
-90.75	0.794185	-65.1261	0.633181	-65.5608		-440.8	0.794185	-64.6269	-0.171834	-64.9006	0.311175	-64.4498	1.27719	-64.5947
-90.7	0.794185	-65.1261	0.794185	-65.5285		-440.75	1.11619	-64.7396	1.27719	-64.8845	0.955188	-64.482	0.794185	-64.5786
-90.65	0.472178	-65.0456	0.472178	-65.5608		-440.7	0.633181	-64.6108	0.955188	-64.804	0.794185	-64.4659	0.150172	-64.6108
-90.6	0.955188	-65.1099	0.633181	-65.6735		-440.65	0.633181	-64.4981	0.472178	-64.8523	1.11619	-64.4981	0.633181	-64.643
-90.55	1.27719	-65.0777	0.633181	-65.6091		-440.6	-0.010831	-64.482	-0.010831	-64.7879	0.311175	-64.4659	0.794185	-64.804
-90.5	1.11619	-65.0777	-0.010831	-65.5285		-440.55	0.311175	-64.5142	-0.493841	-64.7718	-0.010831	-64.4659	0.955188	-64.7396
-90.45	0.311175	-65.2387	0.633181	-65.4802		-440.5	0.633181	-64.482	0.311175	-64.8362	0.472178	-64.4659	0.633181	-64.7396
-90.4	0.955188	-65.2387	0.311175	-65.5125		-440.45	1.4382	-64.5464	1.27719	-64.8845	1.11619	-64.4659	0.633181	-64.7396
-90.35	0.633181	-65.1582	0.794185	-65.5447		-440.4	1.5992	-64.5303	0.955188	-64.8523	0.150172	-64.4659	-0.010831	-64.5947
-90.3	0.633181	-65.1904	0.955188	-65.5608		-440.35	0.955188	-64.5303	0.955188	-64.8845	0.472178	-64.482	0.794185	-64.643
-90.25	0.150172	-65.1744	1.11619	-65.5447		-440.3	1.27719	-64.5303	0.472178	-64.8684	0.633181	-64.4659	0.472178	-64.6913
-90.2	0.794185	-65.1099	0.472178	-65.5608		-440.25	0.633181	-64.5142	0.311175	-64.8523	0.633181	-64.4659	1.27719	-64.6752
-90.15	0.472178	-65.1744	0.472178	-65.6091		-440.2	0.472178	-64.5303	0.633181	-64.8362	0.794185	-64.4981	0.794185	-64.6269
-90.1	1.11619	-65.1582	0.150172	-65.5608		-440.15	0.633181	-64.5142	0.633181	-64.9489	0.633181	-64.5303	-0.010831	-64.7396
-90.05	0.472178	-65.2065	1.11619	-65.5125		-440.1	0.633181	-64.5625	0.311175	-64.8684	0.150172	-64.5625	0.633181	-64.7557
-90	0.794185	-65.1904	0.311175	-65.4802		-440.05	0.794185	-64.5142	0.472178	-64.9328	0.633181	-64.5786	0.472178	-64.7557
-89.95	0.150172	-65.2387	0.955188	-65.4642		-440	0.955188	-64.5786	0.472178	-64.8845	-0.171834	-64.4498	0.150172	-64.643
-89.9	0.150172	-65.2227	0.794185	-65.5125		-439.95	1.7602	-64.5786	0.472178	-64.965	-0.493841	-64.4337	0.633181	-64.643
-89.85	0.794185	-65.1744	0.794185	-65.5285		-439.9	0.633181	-64.5947	0.472178	-64.8362	-0.171834	-64.3854	0.794185	-64.7235
-89.8	0.794185	-65.1099	0.794185	-65.5447		-439.85	1.92121	-64.5142	0.311175	-64.8845	0.794185	-64.4659	0.955188	-64.7235
-89.75	0.633181	-65.1422	0.633181	-65.5447		-439.8	0.794185	-64.4659	-0.171834	-64.8201	0.794185	-64.482	0.955188	-64.6752
-89.7	1.11619	-65.1582	1.11619	-65.5447		-439.75	0.150172	-64.5464	0.472178	-64.8845	0.311175	-64.4659	0.633181	-64.7718
-89.65	0.472178	-65.1744	0.150172	-65.4802		-439.7	0.794185	-64.482	0.794185	-64.8684	0.794185	-64.4337	0.472178	-64.6913
-89.6	1.11619	-65.2549	-0.010831	-65.5125		-439.65	1.11619	-64.5947	0.955188	-64.7235	0.472178	-64.4659	0.794185	-64.7557
-89.55	0.794185	-65.2549	0.472178	-65.4642		-439.6	0.633181	-64.5625	1.7602	-64.9167	0.955188	-64.4176	0.472178	-64.6591
-89.5	0.472178	-65.1904	1.27719	-65.3997		-439.55	0.794185	-64.5303	0.794185	-64.8684	0.794185	-64.4498	-0.010831	-64.6752
-89.45	0.311175	-65.0939	1.11619	-65.4802		-439.5	0.633181	-64.5142	0.794185	-64.8684	0.472178	-64.4015	0.955188	-64.6108
-89.4	0.794185	-65.1744	1.7602	-65.4802		-439.45	1.11619	-64.5464	0.150172	-64.8362	1.27719	-64.4015	0.794185	-64.6269
-89.35	0.955188	-65.2065	0.794185	-65.593		-439.4	0.311175	-64.5142	0.150172	-64.7718	1.11619	-64.4337	1.11619	-64.5786
-89.3	0.955188	-65.2065	1.11619	-65.5285		-439.35	0.794185	-64.4981	0.794185	-64.8362	1.4382	-64.3693	0.955188	-64.7396
-89.25	1.4382	-65.2065	0.633181	-65.5608		-439.3	1.11619	-64.4659	1.4382	-64.8201	1.4382	-64.4015	0.633181	-64.6591
-89.2	0.311175	-65.3032	0.955188	-65.4802		-439.25	1.4382	-64.5303	1.92121	-64.8845	1.27719	-64.482	0.633181	-64.5464
-89.15	0.955188	-65.3032	0.794185	-65.4159		-439.2	0.472178	-64.5947	0.633181	-64.9006	1.11619	-64.5142	0.633181	-64.5303
-89.1	-0.171834	-65.2387	0.794185	-65.4802		-439.15	0.633181	-64.6269	1.27719	-64.965	0.472178	-64.5625	1.11619	-64.6269
-89.05	-0.815847	-65.0777	0.633181	-65.5285		-439.1	0.794185	-64.6752	0.472178	-64.9167	0.472178	-64.3532	1.11619	-64.6269
-89	-0.815847	-65.2065	1.11619	-65.5769		-439.05	0.794185	-64.5142	0.633181	-64.8684	0.955188	-64.4659	0.311175	-64.7879
-88.95	0.633181	-65.2065	0.794185	-65.6413		-439	0.472178	-64.5625	0.311175	-64.9006	-0.010831	-64.4015	0.633181	-64.6913
-88.9	0.955188	-65.2549	0.794185	-65.5447		-438.95	0.472178	-64.5464	0.472178	-64.7396	0.633181	-64.4498	0.794185	-64.7718
-88.85	0.633181	-65.2227	0.794185	-65.5769		-438.9	-0.493841	-64.5947	0.472178	-64.8684	0.794185	-64.5786	0.794185	-64.6591
-88.8	0.472178	-65.2387	0.472178	-65.5608		-438.85	0.311175	-64.6108	1.27719	-64.8684	1.11619	-64.5786	0.955188	-64.7074
-88.75	0.794185	-65.0939	0.311175	-65.5285		-438.8	0.633181	-64.5786	0.955188	-64.9006	0.955188	-64.5303	0.311175	-64.5947
-88.7	-0.010831	-65.0777	1.11619	-65.5125		-438.75	1.92121	-64.6108	1.27719	-64.9489	0.472178	-64.4176	0.794185	-64.6108
-88.65	0.633181	-65.1261	0.311175	-65.4964		-438.7	0.311175	-64.6752	0.955188	-64.9006	0.150172	-64.4015	1.11619	-64.7074
-88.6	0.472178	-65.1422	0.311175	-65.5608		-438.65	-0.493841	-64.5786	0.472178	-64.8523	0.794185	-64.4981	1.11619	-64.804
-88.55	0.955188	-65.2227	0.150172	-65.5447		-438.6	0.311175	-64.5625	0.150172	-64.8845	-0.97685	-64.4337	2.24321	-64.8201
-88.5	0.955188	-65.1582	0.311175	-65.5125		-438.55	0.633181	-64.5464	0.794185	-64.8201	0.955188	-64.5142	0.794185	-64.7718
-88.45	1.27719	-65.2227	1.11619	-65.4642		-438.5	1.11619	-64.5464	0.794185	-64.8362	0.794185	-64.4659	0.472178	-64.7879
-88.4	0.150172	-65.1261	0.633181	-65.5608		-438.45	0.955188	-64.5303	1.27719	-64.8362	0.955188	-64.482	0.633181	-64.6752
-88.35	0.633181	-65.1904	0.633181	-65.3997		-438.4	0.311175	-64.5142	1.27719	-64.9006	0.633181	-64.4337	0.472178	-64.6108
-88.3	0.955188	-65.0939	0.955188	-65.5125		-438.35	1.5992	-64.5142	0.794185	-64.9006	0.472178	-64.4981	0.794185	-64.643
-88.25	0.150172	-65.1422	0.794185	-65.5125		-438.3	0.150172	-64.5947	0.150172	-64.9328	0.794185	-64.4659	0.472178	-64.7718
-88.2	0.633181	-65.1422	1.27719	-65.5447		-438.25	0.311175	-64.482	0.311175	-64.8684	0.311175	-64.321	1.11619	-64.7718
-88.15	1.27719	-65.1744	1.11619	-65.448		-438.2	0.472178	-64.4981	0.472178	-64.9328	-0.171834	-64.4337	0.794185	-64.6752
-88.1	0.633181	-65.1744	0.794185	-65.5608		-438.15	0.472178	-64.5464	0.150172	-64.8362	0.472178	-64.5142	1.11619	-64.7074
-88.05	0.472178	-65.1422	1.11619	-65.448		-438.1	0.955188	-64.4981	0.794185	-64.8201	0.794185	-64.5947	0.150172	-64.7718
-88	0.472178	-65.1261	0.794185	-65.5608		-438.05	0.794185	-64.5625	-0.332838	-64.965	0.472178	-64.4498	0.311175	-64.6913
-87.95	0.794185	-65.1422	0.633181	-65.4642		-438	1.11619	-64.5786	0.472178	-64.8523	0.633181	-64.4659	1.11619	-64.6591
-87.9	0.472178	-65.1099	1.11619	-65.4802		-437.95	0.794185	-64.5464	0.150172	-64.965	0.311175	-64.5142	0.472178	-64.6591
-87.85	0.633181	-65.0617	0.794185	-65.4642		-437.9	1.27719	-64.5464	0.472178	-64.9328	-0.654844	-64.4659	0.794185	-64.7235
-87.8	0.955188	-65.0617	1.5992	-65.5608		-437.85	1.11619	-64.482	0.311175	-64.965	0.311175	-64.5303	1.4382	-64.6591
-87.75	0.955188	-65.1099	1.11619	-65.5447		-437.8	0.955188	-64.4337	0.311175	-64.9489	0.955188	-64.4659	0.794185	-64.7074
-87.7	0.794185	-65.1099	0.633181	-65.6252		-437.75	0.794185	-64.6108	-0.010831	-64.9328	0.794185	-64.4981	0.472178	-64.7396
-87.65	0.794185	-65.1422	0.150172	-65.5447		-437.7	1.27719	-64.482	0.794185	-64.8523	1.4382	-64.4337	0.472178	-64.6913
-87.6	0.633181	-65.1904	1.27719	-65.4642		-437.65	1.27719	-64.482	0.311175	-64.9006	0.955188	-64.482	0.472178	-64.6591
-87.55	0.794185	-65.1582	0.472178	-65.4802		-437.6	1.11619	-64.4659	0.794185	-64.9489	0.794185	-64.3854	0.955188	-64.6591
-87.5	0.472178	-65.1582	1.4382	-65.432		-437.55	0.633181	-64.5625	0.955188	-64.8523	0.472178	-64.3854	0.794185	-64.6591
-87.45	0.794185	-65.1099	0.955188	-65.5285		-437.5	1.11619	-64.4659	0.311175	-64.965	0.794185	-64.3532	1.4382	-64.6752
-87.4	0.633181	-65.1422	1.27719	-65.5769		-437.45	1.11619	-64.5142	0.150172	-64.8684	0.794185	-64.3532	1.4382	-64.7074
-87.35	0.955188	-65.0939	0.633181	-65.6091		-437.4	1.4382	-64.5464	0.633181	-64.8523	1.4382	-64.4176	1.11619	-64.6913
-87.3	1.11619	-65.1422	1.4382	-65.593		-437.35	1.11619	-64.5142	-0.010831	-64.804	0.472178	-64.4015	0.955188	-64.7557
-87.25	0.955188	-65.1582	0.311175	-65.593		-437.3	1.27719	-64.5786	0.955188	-64.804	1.5992	-64.482	1.11619	-64.7235
-87.2	0.794185	-65.1744	0.472178	-65.4964		-437.25	1.4382	-64.4981	0.633181	-64.8845	1.11619	-64.4337	0.633181	-64.7074
-87.15	0.311175	-65.1582	-0.171834	-65.593		-437.2	0.472178	-64.6108	0.633181	-64.9006	0.955188	-64.482	0.794185	-64.6591
-87.1	0.472178	-65.2065	0.955188	-65.4802		-437.15	0.794185	-64.5786	0.794185	-64.9328	0.633181	-64.4015	0.794185	-64.6752
-87.05	0.633181	-65.1422	0.955188	-65.5769		-437.1	0.633181	-64.4981	0.794185	-65.1099	0.150172	-64.4981	1.11619	-64.7557
-87	0.472178	-65.1582	0.794185	-65.6896		-437.05	0.633181	-64.5625	0.472178	-64.965	0.150172	-64.4498	1.27719	-64.7879
-86.95	0.955188	-65.1422	0.794185	-65.6091		-437	0.472178	-64.5786	0.794185	-64.965	0.150172	-64.4337	0.955188	-64.8362
-86.9	0.633181	-65.1904	0.472178	-65.6091		-436.95	0.794185	-64.4981	0.311175	-64.8684	0.472178	-64.4015	0.955188	-64.8201
-86.85	0.311175	-65.1904	0.472178	-65.5608		-436.9	0.150172	-64.5786	0.150172	-64.9006	1.27719	-64.5625	0.472178	-64.8362
-86.8	0.633181	-65.2227	0.955188	-65.5769		-436.85	0.311175	-64.5142	0.794185	-64.8845	0.794185	-64.5303	0.472178	-64.7879
-86.75	0.472178	-65.1422	1.11619	-65.5608		-436.8	0.633181	-64.5625	0.472178	-64.9328	0.472178	-64.6108	0.794185	-64.7396
-86.7	0.794185	-65.1904	0.794185	-65.5285		-436.75	0.150172	-64.6269	0.794185	-64.8845	0.311175	-64.4337	0.633181	-64.7074
-86.65	0.472178	-65.0939	0.955188	-65.6091		-436.7	1.11619	-64.5625	0.633181	-65.0617	0.150172	-64.4981	0.472178	-64.804
-86.6	0.633181	-65.1422	1.27719	-65.6413		-436.65	0.633181	-64.4981	-0.010831	-64.9489	0.311175	-64.3532	1.11619	-64.7718
-86.55	0.794185	-65.1099	1.11619	-65.5447		-436.6	-0.493841	-64.4981	0.633181	-64.965	0.472178	-64.4015	0.633181	-64.7557
-86.5	1.5992	-65.1582	1.11619	-65.6252		-436.55	1.5992	-64.3854	-0.171834	-64.8684	-0.010831	-64.4337	0.794185	-64.7396
-86.45	1.11619	-65.1582	0.472178	-65.5447		-436.5	0.955188	-64.5947	0.472178	-64.9328	0.955188	-64.3854	0.150172	-64.8362
-86.4	1.11619	-65.2549	0.150172	-65.593		-436.45	1.27719	-64.4176	0.633181	-64.8845	0.955188	-64.482	0.311175	-64.8201
-86.35	0.311175	-65.1744	0.794185	-65.5125		-436.4	0.472178	-64.5303	0.633181	-64.965	0.794185	-64.4498	0.794185	-64.7074
-86.3	1.11619	-65.1261	0.633181	-65.5285		-436.35	-0.815847	-64.5464	0.472178	-64.7879	0.311175	-64.4981	0.472178	-64.7235
-86.25	0.472178	-65.0133	1.27719	-65.4964		-436.3	0.955188	-64.5625	0.794185	-64.9006	0.633181	-64.5303	0.794185	-64.7074
-86.2	0.633181	-65.1261	0.794185	-65.6574		-436.25	0.633181	-64.4176	0.794185	-64.8845	-0.493841	-64.4659	1.11619	-64.7557
-86.15	0.794185	-65.2065	0.794185	-65.6574		-436.2	0.311175	-64.5464	0.472178	-64.8523	0.633181	-64.3532	1.11619	-64.7557
-86.1	0.955188	-65.2387	0.955188	-65.5769		-436.15	0.633181	-64.4981	0.150172	-64.9167	0.472178	-64.4659	0.311175	-64.7396
-86.05	0.794185	-65.1261	0.472178	-65.6091		-436.1	1.11619	-64.5464	-0.010831	-64.8845	0.955188	-64.4337	0.794185	-64.7718
-86	0.472178	-65.1904	-0.171834	-65.5125		-436.05	-0.010831	-64.5142	0.311175	-64.8845	1.11619	-64.4015	0.794185	-64.7879
-85.95	0.150172	-65.1744	0.150172	-65.4802		-436	0.955188	-64.5464	0.472178	-64.9006	0.633181	-64.482	0.633181	-64.8362
-85.9	0.472178	-65.1422	0.633181	-65.5769		-435.95	0.150172	-64.6108	0.955188	-64.9006	0.311175	-64.482	0.311175	-64.6913
-85.85	-0.010831	-65.1261	0.311175	-65.5447		-435.9	1.7602	-64.5303	0.955188	-64.9489	0.633181	-64.4498	0.311175	-64.7718
-85.8	0.633181	-65.0133	0.794185	-65.6413		-435.85	0.311175	-64.5464	0.633181	-64.9489	1.11619	-64.482	1.11619	-64.7396
-85.75	0.311175	-65.0456	1.11619	-65.6252		-435.8	0.955188	-64.5464	0.633181	-64.9167	0.472178	-64.4337	1.11619	-64.7235
-85.7	0.311175	-65.1261	0.794185	-65.593		-435.75	0.633181	-64.5142	0.794185	-64.9489	1.11619	-64.5625	0.633181	-64.7718
-85.65	1.27719	-65.1744	0.794185	-65.593		-435.7	1.27719	-64.5303	1.11619	-64.8684	0.794185	-64.5464	0.794185	-64.8362
-85.6	0.150172	-65.1261	0.150172	-65.5125		-435.65	0.472178	-64.5625	-0.010831	-64.8845	1.4382	-64.4981	0.633181	-64.8684
-85.55	0.633181	-65.1099	0.794185	-65.4964		-435.6	0.633181	-64.5786	1.27719	-64.8684	0.955188	-64.4176	0.955188	-64.7718
-85.5	-0.010831	-65.1261	0.311175	-65.5125		-435.55	0.633181	-64.6108	0.955188	-64.9006	0.955188	-64.482	0.311175	-64.6752
-85.45	0.311175	-65.0617	1.27719	-65.593		-435.5	1.11619	-64.5786	1.11619	-64.9006	0.794185	-64.4498	0.150172	-64.6913
-85.4	0.472178	-65.0617	0.794185	-65.6413		-435.45	0.794185	-64.5142	0.955188	-64.9328	0.794185	-64.4981	0.311175	-64.7396
-85.35	1.27719	-65.1422	0.794185	-65.6413		-435.4	0.311175	-64.5303	0.472178	-64.9489	0.633181	-64.4659	1.92121	-64.7235
-85.3	1.5992	-65.1261	0.794185	-65.6252		-435.35	0.472178	-64.4176	0.794185	-64.965	1.11619	-64.4176	0.794185	-64.7396
-85.25	1.4382	-65.1099	0.633181	-65.6091		-435.3	0.955188	-64.4498	0.311175	-64.9328	0.311175	-64.4337	1.4382	-64.804
-85.2	0.472178	-65.1422	0.150172	-65.5125		-435.25	0.794185	-64.482	0.633181	-64.8201	1.4382	-64.4337	0.472178	-64.8845
-85.15	0.794185	-65.1582	-0.010831	-65.5285		-435.2	0.633181	-64.6913	0.955188	-64.8523	1.11619	-64.4659	0.794185	-64.6913
-85.1	0.955188	-65.1261	0.472178	-65.5285		-435.15	0.472178	-64.5464	0.955188	-64.9167	0.633181	-64.5142	-0.171834	-64.7074
-85.05	1.11619	-65.0777	1.11619	-65.6252		-435.1	1.4382	-64.5142	0.633181	-64.9811	0.633181	-64.5142	0.794185	-64.8201
-85	0.150172	-65.1099	0.633181	-65.593		-435.05	0.472178	-64.4498	0.955188	-64.9811	0.472178	-64.5303	0.633181	-64.7718
-84.95	0.794185	-65.0456	0.794185	-65.6091		-435	0.472178	-64.4659	0.794185	-65.0133	0.150172	-64.4498	0.472178	-64.7718
-84.9	0.955188	-65.1261	0.150172	-65.6574		-434.95	0.472178	-64.4176	0.794185	-64.9972	0.150172	-64.482	-0.010831	-64.8201
-84.85	1.27719	-65.0617	0.150172	-65.5447		-434.9	0.150172	-64.482	0.633181	-64.965	0.633181	-64.4498	0.633181	-64.8201
-84.8	0.794185	-65.1422	0.150172	-65.5125		-434.85	-0.654844	-64.5142	0.311175	-64.9167	1.4382	-64.5303	0.794185	-64.7879
-84.75	0.633181	-65.1422	0.472178	-65.5125		-434.8	0.472178	-64.5303	0.311175	-64.8845	1.27719	-64.482	0.472178	-64.7557
-84.7	0.150172	-65.1261	0.633181	-65.5447		-434.75	0.472178	-64.5464	1.11619	-64.9328	0.955188	-64.6591	0.150172	-64.7074
-84.65	0.794185	-65.1261	1.11619	-65.593		-434.7	0.311175	-64.4659	1.27719	-64.965	0.633181	-64.5142	-0.493841	-64.6752
-84.6	0.633181	-64.9811	0.633181	-65.6091		-434.65	0.150172	-64.4337	0.955188	-65.0294	0.472178	-64.4981	0.150172	-64.7235
-84.55	0.794185	-65.0939	1.11619	-65.5769		-434.6	-0.010831	-64.4337	-0.010831	-65.0294	0.150172	-64.4015	1.27719	-64.7396
-84.5	0.311175	-65.0133	0.794185	-65.593		-434.55	0.794185	-64.3532	0.472178	-64.9972	-0.010831	-64.4015	1.11619	-64.7557
-84.45	1.27719	-65.0294	0.472178	-65.4964		-434.5	1.4382	-64.4498	0.472178	-64.9167	0.472178	-64.4659	0.633181	-64.7879
-84.4	0.955188	-65.0294	0.150172	-65.5125		-434.45	1.4382	-64.4498	0.472178	-64.9811	0.794185	-64.5303	1.11619	-64.7396
-84.35	1.27719	-65.1261	0.794185	-65.5125		-434.4	1.27719	-64.4498	0.794185	-64.8523	1.11619	-64.4981	0.633181	-64.7557
-84.3	0.794185	-65.2065	1.27719	-65.5285		-434.35	0.794185	-64.4337	0.794185	-64.9167	0.633181	-64.5464	0.633181	-64.7235
-84.25	0.633181	-65.1099	1.4382	-65.5285		-434.3	0.794185	-64.4337	0.633181	-64.9167	0.794185	-64.4659	0.150172	-64.7396
-84.2	1.11619	-64.9972	0.794185	-65.5769		-434.25	0.794185	-64.4176	0.794185	-64.9811	0.311175	-64.4498	0.794185	-64.7557
-84.15	0.633181	-64.9811	0.633181	-65.593		-434.2	1.11619	-64.3532	0.311175	-65.0456	0.150172	-64.4176	1.4382	-64.7396
-84.1	0.472178	-65.0294	0.633181	-65.6091		-434.15	0.633181	-64.4498	0.472178	-65.0294	0.311175	-64.4659	1.7602	-64.7557
-84.05	0.955188	-65.1744	0.955188	-65.5608		-434.1	0.794185	-64.4981	-0.332838	-64.9328	0.311175	-64.4176	0.794185	-64.8201
-84	0.794185	-65.0939	0.472178	-65.5608		-434.05	0.794185	-64.5786	-0.171834	-64.9006	1.11619	-64.4981	0.955188	-64.804
-83.95	1.11619	-65.1904	0.794185	-65.5125		-434	0.955188	-64.482	-0.332838	-64.8523	1.4382	-64.4498	0.955188	-64.804
-83.9	0.955188	-65.1904	0.633181	-65.5447		-433.95	0.794185	-64.4981	0.794185	-64.9489	0.955188	-64.4981	0.633181	-64.7718
-83.85	0.311175	-65.1422	0.794185	-65.593		-433.9	0.633181	-64.482	0.794185	-64.9489	1.11619	-64.4337	-0.332838	-64.7235
-83.8	0.150172	-65.0133	0.955188	-65.6091		-433.85	-0.010831	-64.4981	0.794185	-64.965	0.955188	-64.4337	0.794185	-64.804
-83.75	0.311175	-65.0617	0.955188	-65.593		-433.8	0.794185	-64.4498	0.150172	-64.9489	0.311175	-64.4337	0.633181	-64.8201
-83.7	0.955188	-65.0617	0.633181	-65.6413		-433.75	0.955188	-64.4981	0.794185	-65.0456	0.794185	-64.4337	0.955188	-64.8201
-83.65	1.11619	-65.1422	0.150172	-65.5608		-433.7	0.955188	-64.4498	0.633181	-64.8523	0.633181	-64.4498	0.633181	-64.7718
-83.6	1.11619	-65.1261	-0.493841	-65.5125		-433.65	0.955188	-64.4498	0.633181	-64.8845	1.11619	-64.4981	0.150172	-64.7879
-83.55	0.794185	-65.0939	0.472178	-65.4964		-433.6	0.794185	-64.4498	-0.010831	-64.8523	0.633181	-64.4498	0.472178	-64.7557
-83.5	0.150172	-65.0939	1.11619	-65.5769		-433.55	1.11619	-64.4659	0.472178	-64.8845	0.472178	-64.482	0.472178	-64.7396
-83.45	0.955188	-65.1422	0.794185	-65.5447		-433.5	0.472178	-64.4498	0.794185	-64.8523	-0.010831	-64.4176	0.794185	-64.7074
-83.4	-0.332838	-65.1099	0.311175	-65.593		-433.45	0.955188	-64.4981	1.27719	-64.9811	0.955188	-64.5142	0.311175	-64.7718
-83.35	0.311175	-65.1261	-0.171834	-65.4642		-433.4	0.955188	-64.4337	0.150172	-64.8684	0.794185	-64.4176	1.11619	-64.7074
-83.3	0.150172	-65.0939	0.955188	-65.6091		-433.35	0.311175	-64.482	0.794185	-64.9972	0.955188	-64.4176	1.11619	-64.6913
-83.25	1.11619	-65.1099	0.633181	-65.5608		-433.3	0.955188	-64.4659	0.311175	-64.9006	1.7602	-64.4176	0.955188	-64.643
-83.2	0.633181	-65.1422	0.955188	-65.5447		-433.25	0.955188	-64.482	0.311175	-64.804	1.11619	-64.5625	0.955188	-64.8523
-83.15	1.27719	-65.1582	0.633181	-65.5285		-433.2	0.794185	-64.482	0.150172	-64.8523	-0.171834	-64.5142	0.633181	-64.7557
-83.1	1.4382	-65.0617	1.11619	-65.5608		-433.15	0.472178	-64.482	0.150172	-64.8362	0.472178	-64.4498	0.794185	-64.804
-83.05	0.150172	-65.1261	0.794185	-65.5769		-433.1	0.150172	-64.5625	0.472178	-64.9489	-0.654844	-64.4176	0.472178	-64.7879
-83	-0.171834	-65.1422	0.955188	-65.6413		-433.05	0.633181	-64.5786	0.633181	-64.9328	0.794185	-64.4337	0.633181	-64.8362
-82.95	0.955188	-65.0456	0.633181	-65.5769		-433	0.311175	-64.4337	0.311175	-64.9489	-0.332838	-64.4981	-0.332838	-64.6913
-82.9	0.633181	-65.0939	0.794185	-65.6091		-432.95	0.633181	-64.4176	1.11619	-64.9489	0.794185	-64.4498	0.472178	-64.7235
-82.85	0.633181	-65.0777	0.311175	-65.5285		-432.9	-0.332838	-64.3854	0.472178	-64.9489	0.794185	-64.4498	0.311175	-64.7879
-82.8	0.955188	-65.1904	0.794185	-65.5447		-432.85	0.794185	-64.5142	0.311175	-64.9167	0.794185	-64.4659	0.955188	-64.8201
-82.75	0.633181	-65.1099	0.633181	-65.5125		-432.8	0.794185	-64.4659	0.311175	-64.8845	0.150172	-64.4015	1.4382	-64.8684
-82.7	0.794185	-65.1744	0.955188	-65.593		-432.75	0.955188	-64.5303	0.794185	-64.8523	0.150172	-64.321	0.794185	-64.804
-82.65	1.27719	-65.1422	1.5992	-65.5769		-432.7	0.472178	-64.4981	1.11619	-64.9489	0.150172	-64.4015	0.633181	-64.8523
-82.6	-0.010831	-65.1904	0.955188	-65.593		-432.65	1.11619	-64.5625	0.472178	-64.9167	0.633181	-64.3854	0.311175	-64.7718
-82.55	0.955188	-65.1744	-0.171834	-65.5608		-432.6	0.150172	-64.4337	0.633181	-64.9811	1.11619	-64.3854	-0.171834	-64.6913
-82.5	0.633181	-65.1261	0.472178	-65.6574		-432.55	-0.171834	-64.4337	0.150172	-64.9328	0.955188	-64.4015	0.794185	-64.7235
-82.45	0.150172	-65.1261	0.150172	-65.593		-432.5	0.633181	-64.4015	1.92121	-64.9006	0.311175	-64.4337	-0.171834	-64.6913
-82.4	0.472178	-65.0617	0.311175	-65.5285		-432.45	0.794185	-64.482	0.794185	-64.8684	0.794185	-64.3532	1.5992	-64.7557
-82.35	0.794185	-65.0777	1.11619	-65.4802		-432.4	0.472178	-64.5142	0.311175	-64.8845	0.955188	-64.3049	0.472178	-64.7879
-82.3	0.955188	-65.2065	0.472178	-65.5608		-432.35	0.955188	-64.5464	0.633181	-64.8523	0.794185	-64.3371	1.11619	-64.7879
-82.25	0.955188	-65.2549	0.633181	-65.5608		-432.3	0.150172	-64.5464	0.955188	-64.9006	1.11619	-64.3371	0.311175	-64.9811
-82.2	0.472178	-65.2065	0.472178	-65.5447		-432.25	0.794185	-64.5625	1.11619	-64.8201	0.955188	-64.4015	0.955188	-64.7235
-82.15	-0.010831	-65.1904	1.4382	-65.6091		-432.2	0.311175	-64.5786	0.955188	-64.8684	1.92121	-64.4015	0.150172	-64.6591
-82.1	0.150172	-65.1261	0.150172	-65.593		-432.15	0.150172	-64.5625	0.794185	-64.965	0.794185	-64.4337	0.311175	-64.6269
-82.05	0.472178	-65.1422	0.472178	-65.5769		-432.1	0.311175	-64.4498	0.311175	-64.9811	0.633181	-64.4659	-0.493841	-64.7396
-82	1.92121	-65.1099	0.633181	-65.5125		-432.05	-0.171834	-64.4659	0.311175	-64.9006	0.794185	-64.4498	0.955188	-64.7396
-81.95	0.633181	-65.2227	0.955188	-65.593		-432	0.955188	-64.4659	0.633181	-64.8523	0.472178	-64.3854	1.27719	-64.7718
-81.9	0.633181	-65.2065	1.4382	-65.5608		-431.95	1.27719	-64.482	0.633181	-64.8362	0.633181	-64.2727	1.4382	-64.7879
-81.85	0.633181	-65.1744	1.5992	-65.5769		-431.9	0.633181	-64.4176	1.4382	-64.9811	0.955188	-64.2888	0.955188	-64.804
-81.8	-0.010831	-65.2227	0.633181	-65.5447		-431.85	-0.97685	-64.5625	0.633181	-64.8684	1.11619	-64.3693	0.794185	-64.7718
-81.75	-0.171834	-65.1904	0.955188	-65.6091		-431.8	0.311175	-64.4176	0.472178	-64.9167	0.794185	-64.3693	0.311175	-64.7235
-81.7	0.311175	-65.1904	0.794185	-65.593		-431.75	0.472178	-64.2727	0.955188	-64.9167	0.794185	-64.4176	-0.332838	-64.6913
-81.65	-0.010831	-65.0939	0.794185	-65.593		-431.7	0.794185	-64.4337	0.311175	-64.9328	1.11619	-64.4659	0.311175	-64.7074
-81.6	0.794185	-65.1261	0.311175	-65.5285		-431.65	0.955188	-64.4337	0.311175	-64.9006	1.27719	-64.4176	1.11619	-64.7235
-81.55	0.955188	-65.0777	0.633181	-65.5447		-431.6	0.794185	-64.4337	0.472178	-64.8684	0.633181	-64.4015	1.4382	-64.7235
-81.5	0.955188	-65.1582	1.5992	-65.593		-431.55	0.955188	-64.4498	0.472178	-64.804	0.794185	-64.2566	1.11619	-64.6591
-81.45	0.955188	-65.0777	1.27719	-65.593		-431.5	0.633181	-64.4659	0.472178	-64.8362	1.27719	-64.2727	1.5992	-64.7557
-81.4	0.794185	-65.2065	0.955188	-65.6091		-431.45	0.311175	-64.4659	0.633181	-64.8362	1.4382	-64.4015	0.633181	-64.7718
-81.35	0.472178	-65.1582	1.11619	-65.6574		-431.4	0.472178	-64.4015	0.955188	-64.8684	1.27719	-64.4498	2.24321	-64.6269
-81.3	0.794185	-65.2065	-0.010831	-65.593		-431.35	1.11619	-64.3532	0.794185	-64.7718	0.955188	-64.4015	-0.171834	-64.6913
-81.25	0.472178	-65.0294	0.794185	-65.6091		-431.3	1.7602	-64.3371	0.633181	-64.8362	0.472178	-64.4337	0.794185	-64.6913
-81.2	0.150172	-65.2227	-0.171834	-65.5608		-431.25	1.4382	-64.4015	0.794185	-64.8684	1.27719	-64.3532	0.633181	-64.6913
-81.15	0.955188	-65.1582	0.472178	-65.5447		-431.2	0.955188	-64.4015	0.311175	-64.8523	0.472178	-64.3371	0.794185	-64.6913
-81.1	0.150172	-65.287	1.11619	-65.593		-431.15	1.11619	-64.4498	0.633181	-64.8523	0.794185	-64.3532	1.27719	-64.7879
-81.05	0.472178	-65.2227	0.955188	-65.6091		-431.1	0.794185	-64.4498	0.311175	-64.8845	0.472178	-64.3693	1.11619	-64.7235
-81	0.311175	-65.2227	0.472178	-65.6091		-431.05	0.955188	-64.3693	0.794185	-64.8201	0.633181	-64.3854	0.794185	-64.804
-80.95	-0.171834	-65.287	0.150172	-65.593		-431	0.633181	-64.3854	0.794185	-64.8523	1.4382	-64.482	0.955188	-64.7718
-80.9	0.472178	-65.1904	0.633181	-65.593		-430.95	0.633181	-64.3854	0.794185	-64.8362	0.633181	-64.4176	0.150172	-64.7879
-80.85	-0.010831	-65.2227	0.955188	-65.6574		-430.9	1.5992	-64.4498	0.472178	-64.9328	-0.171834	-64.5303	0.794185	-64.7396
-80.8	-0.010831	-65.2709	0.794185	-65.6252		-430.85	1.5992	-64.4659	0.794185	-64.8201	0.472178	-64.4015	0.794185	-64.7396
-80.75	0.472178	-65.0133	0.794185	-65.6091		-430.8	1.4382	-64.4498	0.794185	-64.8684	0.150172	-64.3532	0.794185	-64.6913
-80.7	0.311175	-65.2709	0.633181	-65.593		-430.75	0.311175	-64.5142	0.472178	-64.8362	0.150172	-64.321	0.794185	-64.6591
-80.65	1.11619	-65.2227	1.5992	-65.6574		-430.7	0.794185	-64.4981	0.311175	-64.7396	0.150172	-64.3532	0.794185	-64.7718
-80.6	0.311175	-65.1582	0.955188	-65.6091		-430.65	1.27719	-64.3049	0.311175	-64.8362	0.955188	-64.4337	0.472178	-64.7074
-80.55	0.311175	-65.1582	0.794185	-65.6896		-430.6	0.955188	-64.3532	-0.010831	-64.8362	1.11619	-64.4015	0.633181	-64.6913
-80.5	0.633181	-65.1422	0.955188	-65.6896		-430.55	0.633181	-64.4498	0.794185	-64.8684	1.27719	-64.3532	0.472178	-64.6591
-80.45	0.311175	-65.0939	0.794185	-65.7218		-430.5	0.955188	-64.482	0.472178	-64.9489	0.311175	-64.482	0.311175	-64.6913
-80.4	0.472178	-65.0777	-0.010831	-65.6413		-430.45	1.4382	-64.5142	0.472178	-64.9489	0.472178	-64.4176	0.472178	-64.5625
-80.35	-0.010831	-65.1261	0.794185	-65.6735		-430.4	1.11619	-64.4337	0.633181	-64.8684	0.794185	-64.4498	0.955188	-64.7074
-80.3	1.4382	-65.0777	0.633181	-65.5769		-430.35	0.633181	-64.4498	-0.010831	-64.8201	0.794185	-64.4015	1.27719	-64.6269
-80.25	0.794185	-65.1744	1.11619	-65.7057		-430.3	0.633181	-64.4498	0.311175	-64.6913	1.27719	-64.3371	1.7602	-64.7235
-80.2	1.11619	-65.0939	0.311175	-65.6735		-430.25	0.311175	-64.482	0.150172	-64.7396	0.955188	-64.4337	1.27719	-64.6269
-80.15	0.633181	-65.1582	0.472178	-65.6735		-430.2	0.955188	-64.4337	0.150172	-64.8362	0.311175	-64.5303	0.794185	-64.7235
-80.1	0.150172	-65.2227	0.472178	-65.6896		-430.15	0.150172	-64.4176	0.472178	-64.8845	0.150172	-64.4981	0.150172	-64.7396
-80.05	1.11619	-65.2065	1.27719	-65.7701		-430.1	1.11619	-64.5142	1.11619	-64.8845	-0.010831	-64.3854	0.472178	-64.8201
-80	0.955188	-65.1261	-0.010831	-65.7379		-430.05	0.472178	-64.5142	0.794185	-64.8362	-0.654844	-64.4659	0.311175	-64.6591
-79.95	0.794185	-65.1744	0.311175	-65.6252		-430	0.472178	-64.5625	0.633181	-64.7557	1.27719	-64.4981	0.633181	-64.7235
-79.9	0.955188	-65.1099	-0.171834	-65.6574		-429.95	0.150172	-64.5303	0.150172	-64.8684	-1.29886	-64.5464	0.955188	-64.7396
-79.85	0.633181	-65.2065	0.472178	-65.6252		-429.9	0.633181	-64.5142	1.27719	-64.6913	0.633181	-64.5464	1.27719	-64.8201
-79.8	0.794185	-65.1744	0.794185	-65.593		-429.85	0.794185	-64.4981	0.311175	-64.7235	0.955188	-64.5142	0.794185	-64.8845
-79.75	0.633181	-65.1582	0.955188	-65.6252		-429.8	0.794185	-64.4981	0.311175	-64.7235	0.311175	-64.5947	1.11619	-64.9167
-79.7	0.955188	-65.2709	0.633181	-65.6574		-429.75	0.472178	-64.5303	1.27719	-64.7557	-0.171834	-64.4337	0.633181	-64.804
-79.65	0.794185	-65.1744	0.794185	-65.7057		-429.7	0.955188	-64.5786	1.5992	-64.8523	-0.332838	-64.4981	0.955188	-64.7557
-79.6	0.472178	-65.1261	0.311175	-65.6896		-429.65	1.11619	-64.5142	0.311175	-64.804	0.794185	-64.5142	0.633181	-64.7557
-79.55	0.150172	-65.1422	0.633181	-65.754		-429.6	1.11619	-64.4981	0.472178	-64.8362	0.472178	-64.5303	0.794185	-64.7718
-79.5	1.11619	-65.1582	1.27719	-65.6574		-429.55	0.150172	-64.5142	1.27719	-64.7718	0.150172	-64.6108	0.955188	-64.8362
-79.45	1.11619	-65.1582	0.955188	-65.6574		-429.5	0.794185	-64.5947	1.27719	-64.7557	-0.171834	-64.4659	1.92121	-64.7235
-79.4	0.472178	-65.1422	0.794185	-65.6735		-429.45	0.794185	-64.5303	0.794185	-64.7074	0.794185	-64.4498	1.11619	-64.7396
-79.35	0.794185	-65.1261	0.794185	-65.6091		-429.4	1.4382	-64.5303	1.27719	-64.6913	1.27719	-64.4498	1.5992	-64.7718
-79.3	0.150172	-65.2227	1.11619	-65.593		-429.35	0.472178	-64.4176	1.7602	-64.7718	1.27719	-64.4337	-0.010831	-64.7879
-79.25	0.794185	-65.1582	0.794185	-65.593		-429.3	0.311175	-64.482	1.27719	-64.8684	0.150172	-64.4498	0.794185	-64.7235
-79.2	0.794185	-65.0456	0.794185	-65.6413		-429.25	0.633181	-64.5303	1.27719	-64.8362	0.472178	-64.482	0.150172	-64.643
-79.15	0.472178	-65.0939	0.794185	-65.7218		-429.2	0.633181	-64.5786	-0.010831	-64.8362	0.311175	-64.4659	0.794185	-64.6108
-79.1	0.472178	-65.1422	0.633181	-65.7218		-429.15	-0.171834	-64.5464	0.955188	-64.804	0.794185	-64.4498	0.311175	-64.6752
-79.05	1.27719	-65.1261	0.633181	-65.7057		-429.1	0.311175	-64.6752	0.150172	-64.8845	0.472178	-64.4659	1.11619	-64.5786
-79	0.472178	-65.1261	-0.010831	-65.6574		-429.05	0.472178	-64.5464	0.472178	-64.7557	0.955188	-64.5947	0.472178	-64.8362
-78.95	1.4382	-65.1422	0.150172	-65.5769		-429	0.794185	-64.5142	0.311175	-64.6913	0.472178	-64.482	0.472178	-64.804
-78.9	0.794185	-65.1744	0.633181	-65.7379		-428.95	0.633181	-64.5142	1.11619	-64.7557	0.472178	-64.482	1.11619	-64.8201
-78.85	0.633181	-65.1582	1.11619	-65.6896		-428.9	0.794185	-64.4981	0.955188	-64.8201	0.633181	-64.4015	0.472178	-64.8362
-78.8	0.633181	-65.0294	0.794185	-65.6735		-428.85	-0.171834	-64.5625	0.794185	-64.9489	-0.010831	-64.4176	0.150172	-64.8362
-78.75	0.311175	-65.0617	1.11619	-65.7379		-428.8	0.633181	-64.6752	0.633181	-64.8362	0.633181	-64.3854	0.794185	-64.8201
-78.7	0.311175	-65.0294	0.472178	-65.7862		-428.75	0.633181	-64.5947	0.472178	-64.8201	1.11619	-64.5303	0.633181	-64.7235
-78.65	0.955188	-65.0617	0.794185	-65.5769		-428.7	0.633181	-64.5625	0.794185	-64.7074	1.5992	-64.5303	1.92121	-64.7396
-78.6	0.955188	-65.0617	-0.010831	-65.7057		-428.65	-0.171834	-64.5303	0.150172	-64.7557	1.11619	-64.5142	0.150172	-64.7074
-78.55	0.794185	-65.1744	0.311175	-65.593		-428.6	-0.332838	-64.4498	0.794185	-64.7557	0.633181	-64.4498	0.472178	-64.7718
-78.5	0.794185	-65.1261	0.472178	-65.6896		-428.55	-0.010831	-64.482	0.633181	-64.8845	0.955188	-64.3532	0.955188	-64.7879
-78.45	0.955188	-65.1422	0.955188	-65.5769		-428.5	-0.332838	-64.5142	0.955188	-64.8523	0.150172	-64.3532	0.633181	-64.6913
-78.4	0.794185	-65.0294	0.794185	-65.6413		-428.45	0.633181	-64.5786	0.633181	-64.9489	1.27719	-64.4015	0.472178	-64.6591
-78.35	0.633181	-65.0777	0.794185	-65.7379		-428.4	0.955188	-64.6269	0.472178	-64.6591	0.794185	-64.5142	0.472178	-64.643
-78.3	0.633181	-65.0617	-0.171834	-65.7218		-428.35	1.7602	-64.5464	0.633181	-64.7235	0.633181	-64.4659	1.27719	-64.7074
-78.25	0.633181	-65.1744	1.5992	-65.5608		-428.3	0.633181	-64.4981	0.794185	-64.7074	0.311175	-64.4659	0.794185	-64.7718
-78.2	0.955188	-65.1582	1.11619	-65.6413		-428.25	-0.493841	-64.6269	0.955188	-64.8201	-0.010831	-64.4337	1.5992	-64.804
-78.15	1.11619	-65.1904	0.311175	-65.6413		-428.2	1.27719	-64.3854	0.955188	-64.7557	0.794185	-64.4981	1.11619	-64.7396
-78.1	0.311175	-65.2709	0.633181	-65.6252		-428.15	0.633181	-64.5142	0.472178	-64.7396	0.633181	-64.5142	0.633181	-64.7718
-78.05	-0.010831	-65.1582	0.794185	-65.7862		-428.1	0.794185	-64.5464	0.472178	-64.7557	-0.010831	-64.482	0.150172	-64.8362
-78	0.150172	-65.1422	1.27719	-65.7218		-428.05	0.472178	-64.5786	1.27719	-64.7396	0.472178	-64.5464	-0.332838	-64.7074
-77.95	0.472178	-65.0617	0.472178	-65.7218		-428	0.311175	-64.5947	0.955188	-64.7879	-0.171834	-64.5303	0.794185	-64.6591
-77.9	0.633181	-65.1422	0.633181	-65.754		-427.95	0.150172	-64.6591	0.633181	-64.7879	1.11619	-64.5625	0.955188	-64.7557
-77.85	0.633181	-65.2227	0.311175	-65.6735		-427.9	0.633181	-64.5142	0.311175	-64.804	0.794185	-64.5464	0.633181	-64.7879
-77.8	0.311175	-65.2709	0.150172	-65.6735		-427.85	0.311175	-64.5464	1.11619	-64.8362	0.633181	-64.5786	0.955188	-64.7718
-77.75	0.955188	-65.1744	-0.171834	-65.6413		-427.8	0.472178	-64.4981	0.955188	-64.7557	0.955188	-64.5303	0.150172	-64.7074
-77.7	0.955188	-65.1422	0.794185	-65.6413		-427.75	1.11619	-64.5142	0.311175	-64.9489	0.472178	-64.4659	-0.010831	-64.7557
-77.65	0.794185	-65.1744	0.311175	-65.6252		-427.7	0.472178	-64.6108	0.311175	-64.8845	0.150172	-64.4659	-0.493841	-64.6913
-77.6	0.794185	-65.1422	1.27719	-65.7057		-427.65	0.794185	-64.5464	0.472178	-64.804	0.472178	-64.4659	0.633181	-64.7074
-77.55	0.311175	-65.2227	0.633181	-65.6896		-427.6	0.472178	-64.5947	0.633181	-64.8362	-0.171834	-64.5142	0.311175	-64.6591
-77.5	0.794185	-65.1904	0.955188	-65.754		-427.55	0.150172	-64.5464	2.08221	-64.8684	0.633181	-64.4498	0.794185	-64.7718
-77.45	1.11619	-65.1261	0.472178	-65.6896		-427.5	0.472178	-64.4981	1.5992	-64.8684	0.311175	-64.4176	0.955188	-64.6591
-77.4	0.955188	-65.0939	0.633181	-65.5608		-427.45	0.633181	-64.482	1.4382	-64.9006	1.11619	-64.4498	1.92121	-64.7235
-77.35	0.955188	-65.1582	0.311175	-65.6091		-427.4	1.11619	-64.5142	0.472178	-64.804	0.794185	-64.4176	1.4382	-64.6752
-77.3	0.633181	-65.1744	0.633181	-65.6896		-427.35	1.11619	-64.4981	0.472178	-64.7557	0.794185	-64.4981	0.794185	-64.7074
-77.25	-0.010831	-65.1744	0.472178	-65.6413		-427.3	0.794185	-64.643	0.633181	-64.7718	0.472178	-64.4659	0.633181	-64.804
-77.2	0.633181	-65.1261	0.311175	-65.7057		-427.25	0.955188	-64.6591	1.5992	-64.7879	1.11619	-64.3854	0.633181	-64.7235
-77.15	0.633181	-65.2065	0.955188	-65.6574		-427.2	0.633181	-64.5947	0.633181	-64.8523	0.311175	-64.4659	0.633181	-64.6752
-77.1	0.794185	-65.287	0.472178	-65.6896		-427.15	0.472178	-64.5142	0.633181	-64.9006	0.311175	-64.4337	0.794185	-64.6591
-77.05	-0.010831	-65.2065	-0.654844	-65.6091		-427.1	0.472178	-64.4659	0.633181	-64.804	0.311175	-64.482	0.311175	-64.6591
-77	0.472178	-65.1744	-0.654844	-65.6574		-427.05	0.633181	-64.4659	0.311175	-64.8362	0.794185	-64.6269	0.794185	-64.7074
-76.95	0.311175	-65.1099	0.794185	-65.6413		-427	1.11619	-64.5786	-0.171834	-64.804	0.955188	-64.5303	0.311175	-64.7557
-76.9	0.955188	-65.1904	-0.171834	-65.7701		-426.95	0.472178	-64.6108	0.955188	-64.7396	1.11619	-64.6108	0.794185	-64.7718
-76.85	0.633181	-65.1422	0.472178	-65.7701		-426.9	0.794185	-64.6108	0.311175	-64.8845	0.150172	-64.5142	0.633181	-64.7074
-76.8	0.311175	-65.2549	0.472178	-65.6896		-426.85	0.150172	-64.6591	1.11619	-64.804	0.150172	-64.5142	0.955188	-64.6269
-76.75	0.311175	-65.1582	0.472178	-65.6252		-426.8	1.11619	-64.5464	0.311175	-64.8684	0.150172	-64.4015	0.472178	-64.6913
-76.7	0.794185	-65.1582	1.27719	-65.6896		-426.75	0.150172	-64.5464	0.633181	-64.8845	0.311175	-64.4659	0.633181	-64.7074
-76.65	-0.332838	-65.0777	1.27719	-65.7057		-426.7	0.311175	-64.5142	0.794185	-64.643	0.633181	-64.4498	-0.493841	-64.5947
-76.6	1.11619	-65.0133	0.955188	-65.6735		-426.65	-0.010831	-64.5947	0.633181	-64.804	0.955188	-64.5464	1.11619	-64.643
-76.55	0.955188	-65.1099	0.794185	-65.6252		-426.6	1.11619	-64.5464	0.633181	-64.7718	0.311175	-64.5464	0.633181	-64.6752
-76.5	1.11619	-65.1422	0.311175	-65.6413		-426.55	0.955188	-64.5142	0.633181	-64.8362	1.4382	-64.5625	0.472178	-64.7074
-76.45	1.11619	-65.1261	1.27719	-65.6574		-426.5	1.5992	-64.5947	1.27719	-64.8201	0.311175	-64.5625	0.472178	-64.7718
-76.4	1.11619	-65.1261	0.955188	-65.5447		-426.45	0.633181	-64.6752	1.5992	-64.8362	0.794185	-64.4498	0.794185	-64.643
-76.35	0.633181	-65.1422	1.11619	-65.5769		-426.4	0.472178	-64.482	0.633181	-64.8201	-0.010831	-64.5142	0.472178	-64.6108
-76.3	0.794185	-65.1582	1.11619	-65.593		-426.35	-0.332838	-64.5303	0.150172	-64.9006	0.472178	-64.4659	0.472178	-64.5786
-76.25	0.633181	-65.0617	0.150172	-65.6252		-426.3	0.472178	-64.4498	0.794185	-64.7235	0.794185	-64.4981	0.794185	-64.6752
-76.2	1.27719	-65.1099	0.794185	-65.5447		-426.25	0.794185	-64.5303	0.472178	-64.804	0.633181	-64.482	0.794185	-64.7235
-76.15	0.472178	-65.1744	0.955188	-65.6413		-426.2	0.794185	-64.5947	0.633181	-64.7396	0.955188	-64.5142	1.27719	-64.6913
-76.1	0.794185	-65.2227	0.633181	-65.6574		-426.15	0.955188	-64.6752	0.794185	-64.804	0.633181	-64.5625	0.955188	-64.6913
-76.05	0.633181	-65.2227	0.150172	-65.7218		-426.1	0.633181	-64.643	0.633181	-64.8523	-0.171834	-64.5142	0.955188	-64.7235
-76	0.794185	-65.2387	0.472178	-65.5447		-426.05	0.311175	-64.6913	1.27719	-64.8362	0.311175	-64.4981	0.633181	-64.7718
-75.95	0.150172	-65.1904	1.11619	-65.6413		-426	0.472178	-64.5786	0.955188	-64.8845	0.472178	-64.3854	0.955188	-64.6752
-75.9	0.794185	-65.1744	0.794185	-65.6091		-425.95	0.794185	-64.5142	0.311175	-64.9167	1.4382	-64.4337	-0.010831	-64.7074
-75.85	-0.010831	-65.1099	0.955188	-65.7701		-425.9	0.311175	-64.6269	0.794185	-64.8362	1.11619	-64.5142	0.794185	-64.6752
-75.8	0.955188	-65.1744	0.472178	-65.6091		-425.85	1.7602	-64.6269	-0.171834	-64.8362	0.955188	-64.5142	1.11619	-64.7074
-75.75	0.794185	-65.0777	0.311175	-65.7057		-425.8	0.955188	-64.6752	0.150172	-64.8201	0.794185	-64.6108	1.11619	-64.7557
-75.7	1.11619	-65.1582	0.633181	-65.6574		-425.75	1.7602	-64.643	0.633181	-64.8684	0.794185	-64.5142	0.794185	-64.7557
-75.65	0.311175	-65.1744	1.27719	-65.7218		-425.7	0.472178	-64.5947	1.11619	-64.7879	0.633181	-64.5142	-0.493841	-64.7718
-75.6	0.150172	-65.1744	0.633181	-65.6413		-425.65	0.472178	-64.6108	1.11619	-64.804	0.794185	-64.4659	0.955188	-64.7396
-75.55	0.472178	-65.1261	0.472178	-65.7218		-425.6	-0.332838	-64.5142	0.311175	-64.804	0.955188	-64.482	0.955188	-64.6913
-75.5	0.633181	-65.0456	0.633181	-65.6735		-425.55	1.11619	-64.5786	0.794185	-64.7074	1.11619	-64.4981	0.150172	-64.6591
-75.45	0.472178	-65.0133	1.4382	-65.754		-425.5	1.11619	-64.6913	0.633181	-64.8201	0.955188	-64.4659	0.472178	-64.6913
-75.4	0.311175	-65.0133	0.794185	-65.6896		-425.45	1.27719	-64.6591	0.633181	-64.7557	1.4382	-64.4498	1.27719	-64.7235
-75.35	0.794185	-65.0777	1.11619	-65.6413		-425.4	0.633181	-64.7235	0.472178	-64.7235	0.955188	-64.5142	1.27719	-64.7557
-75.3	1.27719	-65.1582	0.150172	-65.6091		-425.35	0.311175	-64.6108	0.633181	-64.7235	0.472178	-64.5625	1.5992	-64.7718
-75.25	1.4382	-65.1744	1.5992	-65.6252		-425.3	-0.171834	-64.5464	0.955188	-64.804	0.794185	-64.4981	0.633181	-64.804
-75.2	0.794185	-65.1261	0.794185	-65.6735		-425.25	1.27719	-64.5947	0.794185	-64.7879	1.11619	-64.5786	1.27719	-64.7396
-75.15	0.794185	-65.1582	0.794185	-65.7701		-425.2	0.633181	-64.6269	1.11619	-64.8684	0.955188	-64.482	0.633181	-64.6913
-75.1	0.633181	-65.1099	0.311175	-65.6574		-425.15	0.955188	-64.6913	0.472178	-64.8523	0.633181	-64.5142	0.633181	-64.643
-75.05	1.11619	-65.0294	0.794185	-65.7218		-425.1	0.150172	-64.7074	0.794185	-64.9006	0.633181	-64.5786	0.633181	-64.7235
-75	0.150172	-65.0456	0.633181	-65.7862		-425.05	0.472178	-64.6108	0.150172	-64.7879	0.633181	-64.5303	0.794185	-64.7396
-74.95	0.794185	-65.0939	1.11619	-65.8023		-425	0.311175	-64.5786	0.150172	-64.804	0.472178	-64.5947	0.955188	-64.804
-74.9	0.955188	-65.0939	0.150172	-65.7218		-424.95	0.472178	-64.5786	0.311175	-64.7557	0.150172	-64.5464	0.633181	-64.7235
-74.85	1.11619	-65.1422	0.311175	-65.7057		-424.9	0.794185	-64.6269	1.11619	-64.8201	1.11619	-64.4981	0.311175	-64.7235
-74.8	0.794185	-65.1099	0.150172	-65.7218		-424.85	0.633181	-64.6591	0.794185	-64.8523	0.472178	-64.5625	0.472178	-64.7557
-74.75	0.633181	-65.1582	0.633181	-65.7862		-424.8	-0.010831	-64.7074	1.11619	-64.8201	0.794185	-64.5625	0.633181	-64.7718
-74.7	-0.171834	-65.1261	0.633181	-65.754		-424.75	0.633181	-64.6108	0.633181	-64.9167	0.794185	-64.5625	0.472178	-64.643
-74.65	-0.654844	-65.0777	0.472178	-65.7218		-424.7	0.472178	-64.5947	0.955188	-64.9006	1.11619	-64.5947	0.633181	-64.7074
-74.6	0.794185	-65.0939	0.311175	-65.7701		-424.65	0.794185	-64.5786	0.311175	-64.7557	1.11619	-64.5625	0.633181	-64.6913
-74.55	0.472178	-65.1422	0.311175	-65.6896		-424.6	0.955188	-64.4981	0.794185	-64.6752	0.794185	-64.6269	1.11619	-64.8201
-74.5	0.794185	-65.1744	0.633181	-65.7218		-424.55	1.11619	-64.5786	0.472178	-64.7396	0.150172	-64.5786	0.794185	-64.804
-74.45	0.955188	-65.0294	1.4382	-65.7701		-424.5	1.11619	-64.643	1.11619	-64.7557	0.472178	-64.5947	0.633181	-64.8201
-74.4	0.794185	-65.0456	0.633181	-65.754		-424.45	1.11619	-64.643	0.794185	-64.8201	0.472178	-64.5142	0.794185	-64.7235
-74.35	0.472178	-65.0939	0.472178	-65.754		-424.4	1.11619	-64.5947	0.955188	-64.9006	0.633181	-64.5786	2.08221	-64.7074
-74.3	0.633181	-65.0617	0.633181	-65.7057		-424.35	0.794185	-64.5625	1.11619	-64.8362	1.11619	-64.5142	0.150172	-64.6752
-74.25	0.311175	-64.9972	0.472178	-65.6574		-424.3	0.794185	-64.6108	0.472178	-64.8523	0.955188	-64.5786	1.27719	-64.7074
-74.2	0.472178	-64.9489	0.794185	-65.6896		-424.25	0.955188	-64.6108	-0.010831	-64.7879	0.150172	-64.5625	1.11619	-64.6591
-74.15	0.955188	-65.0456	0.955188	-65.754		-424.2	0.311175	-64.6269	0.311175	-64.7718	0.794185	-64.5786	1.5992	-64.7396
-74.1	0.794185	-65.1582	1.7602	-65.7701		-424.15	0.633181	-64.6591	-0.171834	-64.7879	0.311175	-64.4981	0.794185	-64.6913
-74.05	0.955188	-65.1904	0.794185	-65.7862		-424.1	0.150172	-64.643	0.955188	-64.9328	0.633181	-64.5625	0.472178	-64.7557
-74	0.311175	-65.1261	0.633181	-65.8184		-424.05	0.150172	-64.5947	0.633181	-64.7879	0.150172	-64.5303	0.472178	-64.7074
-73.95	0.472178	-65.1099	0.633181	-65.7218		-424	0.633181	-64.5625	0.472178	-64.8201	0.955188	-64.6108	1.27719	-64.7396
-73.9	0.150172	-65.0294	0.955188	-65.6735		-423.95	1.11619	-64.6269	0.794185	-64.8201	1.11619	-64.5625	0.794185	-64.7879
-73.85	-0.171834	-65.0456	0.633181	-65.6252		-423.9	0.794185	-64.6108	0.955188	-64.8523	0.794185	-64.5947	0.955188	-64.7074
-73.8	-0.171834	-65.0294	1.11619	-65.7057		-423.85	0.794185	-64.643	0.311175	-64.7718	1.11619	-64.5464	0.633181	-64.7074
-73.75	0.633181	-65.0294	0.794185	-65.7379		-423.8	0.472178	-64.5947	0.311175	-64.7396	0.311175	-64.5786	0.472178	-64.7396
-73.7	0.472178	-64.965	1.11619	-65.8667		-423.75	0.794185	-64.5625	0.150172	-64.7396	0.311175	-64.5303	0.955188	-64.7557
-73.65	0.955188	-65.1099	0.633181	-65.7379		-423.7	1.11619	-64.5142	1.11619	-64.7879	0.311175	-64.4659	0.472178	-64.7718
-73.6	0.311175	-65.0939	0.794185	-65.7057		-423.65	1.27719	-64.5786	1.27719	-64.7396	0.150172	-64.4659	0.472178	-64.7718
-73.55	0.794185	-65.0617	2.08221	-65.6574		-423.6	0.150172	-64.5786	0.794185	-64.7235	0.633181	-64.4498	0.955188	-64.7879
-73.5	0.472178	-65.0777	0.472178	-65.7379		-423.55	-0.171834	-64.5786	1.7602	-64.7718	1.11619	-64.5142	0.633181	-64.7074
-73.45	1.11619	-65.0294	0.311175	-65.7057		-423.5	0.311175	-64.5464	0.794185	-64.7879	1.11619	-64.4981	0.794185	-64.6913
-73.4	0.311175	-65.0294	1.7602	-65.6413		-423.45	0.794185	-64.5625	0.633181	-64.7396	1.27719	-64.5303	0.955188	-64.7074
-73.35	0.633181	-65.0294	0.955188	-65.6896		-423.4	1.11619	-64.6108	0.472178	-64.6269	1.27719	-64.482	1.11619	-64.6591
-73.3	0.794185	-64.9811	0.472178	-65.7218		-423.35	0.311175	-64.5786	0.633181	-64.6913	0.633181	-64.5303	1.27719	-64.7235
-73.25	1.5992	-65.0133	1.27719	-65.7218		-423.3	0.472178	-64.7074	0.955188	-64.7879	0.311175	-64.4981	1.11619	-64.6591
-73.2	0.472178	-64.9489	0.955188	-65.7379		-423.25	0.472178	-64.4659	1.27719	-64.7557	-0.010831	-64.482	0.633181	-64.7557
-73.15	0.633181	-65.0294	0.794185	-65.7057		-423.2	0.794185	-64.5142	0.472178	-64.8201	1.27719	-64.5303	0.472178	-64.6752
-73.1	0.150172	-65.1582	-0.010831	-65.7218		-423.15	0.633181	-64.5464	0.955188	-64.8684	1.5992	-64.482	0.633181	-64.643
-73.05	0.633181	-65.0294	0.633181	-65.6574		-423.1	0.472178	-64.5947	0.311175	-64.8523	0.794185	-64.6108	0.472178	-64.643
-73	0.150172	-65.0133	0.955188	-65.7862		-423.05	0.150172	-64.6269	0.311175	-64.804	0.633181	-64.643	1.27719	-64.7718
-72.95	0.633181	-64.9811	1.11619	-65.8506		-423	0.794185	-64.6108	0.150172	-64.7074	0.794185	-64.5625	0.794185	-64.8201
-72.9	0.794185	-64.9489	1.4382	-65.8023		-422.95	0.794185	-64.5625	0.633181	-64.7557	0.472178	-64.5464	0.794185	-64.7557
-72.85	0.472178	-65.0294	0.794185	-65.6896		-422.9	0.955188	-64.6108	1.11619	-64.804	0.472178	-64.4659	0.150172	-64.7879
-72.8	0.794185	-65.1099	0.150172	-65.8184		-422.85	0.794185	-64.5464	1.7602	-64.804	0.472178	-64.4981	0.955188	-64.8201
-72.75	0.794185	-65.0133	0.472178	-65.6896		-422.8	0.955188	-64.5786	1.11619	-64.7879	0.955188	-64.5464	1.5992	-64.7557
-72.7	0.955188	-64.9972	0.633181	-65.6413		-422.75	-0.332838	-64.6269	0.955188	-64.7718	0.955188	-64.5303	0.633181	-64.7074
-72.65	-0.171834	-65.0939	0.311175	-65.6896		-422.7	0.794185	-64.4498	0.472178	-64.8845	0.794185	-64.5625	-0.171834	-64.6913
-72.6	2.72622	-65.0617	0.633181	-65.7379		-422.65	0.150172	-64.4981	0.794185	-64.8201	1.27719	-64.6108	0.633181	-64.7235
-72.55	0.472178	-64.9328	0.472178	-65.7379		-422.6	0.633181	-64.4981	0.955188	-64.7718	0.472178	-64.5625	0.794185	-64.7396
-72.5	0.955188	-64.9006	1.27719	-65.8506		-422.55	0.633181	-64.5142	0.311175	-64.6913	0.472178	-64.5464	1.4382	-64.7074
-72.45	1.11619	-64.9811	0.955188	-65.8023		-422.5	1.27719	-64.5142	0.311175	-64.7557	-0.332838	-64.4176	0.955188	-64.7557
-72.4	1.4382	-64.9811	0.150172	-65.7701		-422.45	1.27719	-64.5947	1.5992	-64.804	0.955188	-64.4659	1.27719	-64.8201
-72.35	1.27719	-64.965	0.150172	-65.7701		-422.4	0.955188	-64.4981	0.472178	-64.7557	0.472178	-64.4659	1.5992	-64.8523
-72.3	1.7602	-64.9972	0.472178	-65.6413		-422.35	-0.171834	-64.5142	0.633181	-64.804	0.955188	-64.3854	0.633181	-64.7396
-72.25	0.794185	-65.0133	0.633181	-65.6574		-422.3	0.472178	-64.5947	0.633181	-64.804	0.794185	-64.482	0.794185	-64.7396
-72.2	0.955188	-65.1099	0.955188	-65.593		-422.25	0.472178	-64.4981	0.794185	-64.8201	0.633181	-64.5303	0.794185	-64.6913
-72.15	0.472178	-64.9972	0.794185	-65.754		-422.2	0.955188	-64.5303	0.633181	-64.7718	0.794185	-64.482	0.794185	-64.7557
-72.1	0.472178	-64.9972	0.150172	-65.7701		-422.15	0.311175	-64.5625	0.633181	-64.7396	0.633181	-64.482	0.633181	-64.8362
-72.05	0.633181	-65.0456	0.955188	-65.8023		-422.1	0.955188	-64.5625	0.472178	-64.804	-0.010831	-64.4659	0.955188	-64.7718
-72	-0.493841	-65.0939	0.472178	-65.7379		-422.05	0.472178	-64.5947	0.311175	-64.6591	0.150172	-64.5142	0.311175	-64.8362
-71.95	0.794185	-65.0939	0.794185	-65.7862		-422	0.472178	-64.5947	0.472178	-64.7557	0.472178	-64.482	0.794185	-64.8523
-71.9	0.311175	-65.0777	0.633181	-65.7379		-421.95	0.150172	-64.5142	1.5992	-64.8362	0.633181	-64.5625	-0.493841	-64.7879
-71.85	-0.171834	-65.0456	0.311175	-65.6574		-421.9	0.150172	-64.5303	1.11619	-64.8201	0.633181	-64.5142	-0.171834	-64.643
-71.8	0.794185	-65.0777	0.311175	-65.6735		-421.85	0.311175	-64.5625	0.311175	-64.8362	0.794185	-64.5464	-0.171834	-64.7074
-71.75	0.472178	-65.0133	0.955188	-65.7218		-421.8	0.633181	-64.5625	-0.010831	-64.8201	0.311175	-64.5625	0.633181	-64.6913
-71.7	0.311175	-65.1744	1.11619	-65.8506		-421.75	0.150172	-64.4981	0.472178	-64.8201	0.311175	-64.5625	0.472178	-64.7718
-71.65	0.150172	-64.9489	0.311175	-65.7862		-421.7	0.633181	-64.4981	0.955188	-64.7074	0.150172	-64.4337	0.311175	-64.7718
-71.6	-0.010831	-65.0777	0.311175	-65.7701		-421.65	0.472178	-64.5947	1.11619	-64.7557	0.472178	-64.4176	0.633181	-64.7879
-71.55	1.11619	-65.0939	0.955188	-65.6735		-421.6	0.633181	-64.5303	0.794185	-64.7074	0.311175	-64.482	0.472178	-64.7718
-71.5	1.5992	-65.2065	0.472178	-65.6574		-421.55	0.633181	-64.5142	0.472178	-64.7557	0.794185	-64.5142	0.472178	-64.7718
-71.45	0.955188	-65.0617	0.633181	-65.6413		-421.5	1.11619	-64.4498	0.955188	-64.7718	0.311175	-64.5303	0.472178	-64.6752
-71.4	0.311175	-65.1422	0.794185	-65.7701		-421.45	1.11619	-64.643	0.955188	-64.804	0.472178	-64.4981	0.633181	-64.7718
-71.35	0.794185	-65.0456	1.5992	-65.7057		-421.4	0.150172	-64.6108	0.311175	-64.7235	0.311175	-64.4337	-0.010831	-64.6269
-71.3	0.311175	-65.1099	1.11619	-65.8345		-421.35	0.311175	-64.6108	0.150172	-64.6913	0.794185	-64.482	1.27719	-64.7718
-71.25	0.633181	-64.9489	0.633181	-65.8184		-421.3	0.150172	-64.4981	0.794185	-64.643	0.794185	-64.4659	0.472178	-64.7718
-71.2	0.633181	-65.0617	0.472178	-65.8184		-421.25	0.794185	-64.5947	1.27719	-64.7235	0.633181	-64.5464	0.472178	-64.7074
-71.15	0.633181	-65.1582	0.472178	-65.754		-421.2	0.955188	-64.5786	0.955188	-64.7557	0.472178	-64.4337	0.955188	-64.7396
-71.1	1.11619	-65.0939	0.633181	-65.6574		-421.15	0.633181	-64.5786	0.794185	-64.8362	0.150172	-64.4498	0.955188	-64.7074
-71.05	1.11619	-65.0456	-0.010831	-65.6896		-421.1	0.633181	-64.5947	0.955188	-64.7718	-0.171834	-64.4498	0.311175	-64.7718
-71	0.794185	-65.1261	-0.815847	-65.7379		-421.05	0.633181	-64.5464	1.27719	-64.8845	0.311175	-64.5303	0.633181	-64.8201
-70.95	0.150172	-65.0133	1.11619	-65.7379		-421	0.311175	-64.5786	0.794185	-64.8362	-0.654844	-64.5786	-0.332838	-64.804
-70.9	-0.171834	-65.0617	0.955188	-65.7379		-420.95	0.311175	-64.5947	0.472178	-64.8362	0.311175	-64.5786	0.794185	-64.7718
-70.85	0.311175	-65.0133	0.794185	-65.7379		-420.9	0.150172	-64.5464	0.311175	-64.804	-0.010831	-64.5142	0.311175	-64.7396
-70.8	1.4382	-65.0617	-0.010831	-65.7701		-420.85	0.794185	-64.643	0.472178	-64.8362	0.472178	-64.5303	1.4382	-64.7718
-70.75	0.955188	-65.1582	0.311175	-65.7862		-420.8	0.150172	-64.5786	0.633181	-64.6913	-0.97685	-64.5464	0.955188	-64.8201
-70.7	1.5992	-65.0777	0.311175	-65.6252		-420.75	-0.010831	-64.5142	1.27719	-64.8362	0.633181	-64.4659	0.633181	-64.804
-70.65	0.794185	-65.1582	0.955188	-65.6735		-420.7	0.633181	-64.5142	0.955188	-64.9811	0.633181	-64.482	-0.332838	-64.8845
-70.6	0.794185	-65.0617	0.794185	-65.6091		-420.65	0.794185	-64.5303	0.955188	-64.9489	0.472178	-64.3854	1.5992	-64.7879
-70.55	0.311175	-65.1261	0.794185	-65.7379		-420.6	0.794185	-64.5303	0.794185	-64.8684	0.150172	-64.4498	0.311175	-64.8684
-70.5	1.11619	-64.9972	1.92121	-65.7218		-420.55	0.311175	-64.5303	1.5992	-64.7718	0.794185	-64.4498	0.794185	-64.804
-70.45	0.633181	-65.0777	1.5992	-65.7379		-420.5	0.311175	-64.4498	0.794185	-64.8362	0.472178	-64.5142	0.472178	-64.804
-70.4	0.794185	-64.9811	0.955188	-65.7057		-420.45	0.794185	-64.5947	0.472178	-64.804	0.150172	-64.4981	0.472178	-64.8523
-70.35	1.11619	-65.1099	0.794185	-65.7862		-420.4	1.27719	-64.4659	0.472178	-64.6913	0.955188	-64.3693	0.150172	-64.8523
-70.3	1.27719	-65.0617	1.4382	-65.6413		-420.35	0.955188	-64.5625	0.955188	-64.7879	-0.010831	-64.3049	0.955188	-64.8201
-70.25	1.4382	-65.1261	0.472178	-65.593		-420.3	1.27719	-64.5786	0.955188	-64.8845	0.794185	-64.3854	0.150172	-64.8684
-70.2	0.955188	-65.0939	0.150172	-65.593		-420.25	0.633181	-64.5142	0.955188	-64.8845	0.472178	-64.4498	0.955188	-64.7879
-70.15	0.794185	-65.0939	1.11619	-65.6574		-420.2	0.150172	-64.4981	0.150172	-64.8845	0.633181	-64.4498	0.311175	-64.8684
-70.1	1.11619	-65.1261	0.794185	-65.6735		-420.15	1.27719	-64.5786	-0.654844	-64.9489	0.311175	-64.4015	0.150172	-64.6913
-70.05	0.472178	-65.1261	0.794185	-65.754		-420.1	0.472178	-64.6108	-0.332838	-64.9167	0.633181	-64.4337	0.150172	-64.7879
-70	0.794185	-65.0617	0.311175	-65.7701		-420.05	0.311175	-64.5786	0.311175	-64.8684	1.4382	-64.5303	1.11619	-64.8523
-69.95	0.472178	-65.1261	0.794185	-65.7701		-420	0.311175	-64.4981	0.150172	-64.8362	0.794185	-64.4981	1.4382	-64.7718
-69.9	0.955188	-65.1582	0.633181	-65.754		-419.95	0.794185	-64.5625	0.633181	-64.8523	0.633181	-64.4498	1.27719	-64.8362
-69.85	0.955188	-65.0777	0.311175	-65.5608		-419.9	0.472178	-64.4659	0.472178	-64.8684	0.794185	-64.3854	0.311175	-64.8684
-69.8	0.311175	-65.0456	0.150172	-65.593		-419.85	0.633181	-64.5947	0.955188	-64.9972	0.794185	-64.4498	0.955188	-64.7074
-69.75	0.633181	-65.1422	0.472178	-65.5608		-419.8	0.311175	-64.5464	0.311175	-64.9006	1.27719	-64.3854	0.955188	-64.7879
-69.7	0.472178	-65.2227	1.4382	-65.6413		-419.75	1.5992	-64.5625	0.472178	-64.965	0.472178	-64.5303	-0.493841	-64.7074
-69.65	0.633181	-65.1744	1.5992	-65.6896		-419.7	1.27719	-64.6269	0.633181	-64.9328	0.955188	-64.4659	1.4382	-64.7074
-69.6	0.150172	-65.0777	1.27719	-65.6413		-419.65	0.633181	-64.5947	1.27719	-64.8845	0.633181	-64.482	0.472178	-64.8845
-69.55	0.311175	-65.1099	1.5992	-65.593		-419.6	0.150172	-64.5464	-0.97685	-64.8201	1.27719	-64.4659	1.5992	-64.8201
-69.5	0.955188	-65.1261	0.472178	-65.593		-419.55	0.311175	-64.5142	0.633181	-64.8201	1.5992	-64.3854	0.955188	-64.8845
-69.45	0.955188	-64.9972	0.150172	-65.3514		-419.5	0.794185	-64.482	0.311175	-64.8684	0.633181	-64.4337	1.27719	-64.8523
-69.4	1.11619	-65.0939	0.955188	-65.5285		-419.45	0.794185	-64.5625	1.27719	-64.8201	0.794185	-64.3854	0.472178	-64.8201
-69.35	0.150172	-65.2387	0.633181	-65.5447		-419.4	0.955188	-64.5303	-0.010831	-64.8201	1.27719	-64.3049	0.633181	-64.7074
-69.3	0.794185	-65.2065	1.4382	-65.5769		-419.35	0.794185	-64.6108	0.633181	-64.8362	0.794185	-64.3854	0.472178	-64.7879
-69.25	0.794185	-65.0456	1.5992	-65.6091		-419.3	0.472178	-64.4498	0.633181	-64.8684	1.92121	-64.4176	1.11619	-64.7396
-69.2	-0.171834	-65.0456	0.633181	-65.6735		-419.25	1.5992	-64.4659	0.150172	-64.8362	1.27719	-64.4337	0.633181	-64.7718
-69.15	0.311175	-65.1582	1.11619	-65.6252		-419.2	0.794185	-64.482	0.472178	-64.8845	0.633181	-64.4659	0.955188	-64.8201
-69.1	0.955188	-65.2227	0.150172	-65.7379		-419.15	0.311175	-64.643	0.311175	-64.9006	0.633181	-64.4015	1.4382	-64.7879
-69.05	1.11619	-65.1582	0.633181	-65.6735		-419.1	0.150172	-64.6108	0.794185	-64.8845	0.955188	-64.5303	0.311175	-64.8684
-69	0.150172	-65.1099	1.27719	-65.6091		-419.05	0.955188	-64.5786	0.150172	-64.8523	0.472178	-64.4337	0.311175	-64.8523
-68.95	1.92121	-65.2065	0.955188	-65.6735		-419	0.794185	-64.5625	0.311175	-64.7718	0.633181	-64.482	0.150172	-64.7718
-68.9	0.794185	-65.1582	0.794185	-65.6896		-418.95	1.11619	-64.5303	0.311175	-64.9006	0.794185	-64.4659	-0.171834	-64.643
-68.85	0.633181	-65.1582	1.27719	-65.6091		-418.9	0.311175	-64.482	0.794185	-64.8201	0.472178	-64.4176	0.472178	-64.7235
-68.8	-0.010831	-65.1261	0.794185	-65.6574		-418.85	0.472178	-64.4337	0.633181	-64.8845	1.11619	-64.321	0.472178	-64.7557
-68.75	0.633181	-65.1422	1.4382	-65.6252		-418.8	0.794185	-64.5625	0.633181	-64.8201	0.955188	-64.482	0.794185	-64.7879
-68.7	0.633181	-65.0939	0.794185	-65.6574		-418.75	0.794185	-64.482	0.311175	-64.8523	2.08221	-64.4176	1.4382	-64.6913
-68.65	0.472178	-65.1904	-0.332838	-65.6252		-418.7	0.794185	-64.3854	0.311175	-64.9972	0.955188	-64.482	0.633181	-64.7718
-68.6	0.633181	-65.1582	0.794185	-65.6252		-418.65	1.11619	-64.4659	0.150172	-64.8523	0.472178	-64.4337	0.633181	-64.8201
-68.55	0.633181	-65.2065	1.11619	-65.5769		-418.6	0.633181	-64.4981	0.955188	-64.8845	-0.332838	-64.4015	0.794185	-64.8201
-68.5	0.472178	-65.0939	1.11619	-65.6896		-418.55	1.27719	-64.4659	0.150172	-64.804	-0.010831	-64.3371	0.150172	-64.7074
-68.45	0.794185	-65.0617	0.955188	-65.6091		-418.5	0.955188	-64.5142	0.794185	-64.8523	1.4382	-64.3854	0.794185	-64.7718
-68.4	-0.010831	-65.0133	0.794185	-65.7057		-418.45	1.11619	-64.4498	0.794185	-64.8845	1.92121	-64.3532	0.955188	-64.7235
-68.35	-0.171834	-65.0939	0.794185	-65.6735		-418.4	0.633181	-64.5464	0.633181	-64.8684	1.11619	-64.4659	0.955188	-64.8684
-68.3	0.955188	-65.0294	1.5992	-65.6091		-418.35	1.27719	-64.4337	0.633181	-64.7718	0.955188	-64.4498	1.11619	-64.7718
-68.25	1.27719	-65.0939	0.311175	-65.6413		-418.3	0.472178	-64.4659	0.150172	-64.7557	0.633181	-64.4337	1.4382	-64.8362
-68.2	0.955188	-65.0456	1.27719	-65.6413		-418.25	0.794185	-64.4015	0.955188	-64.7718	0.311175	-64.4176	0.633181	-64.7235
-68.15	0.955188	-65.0939	0.311175	-65.5447		-418.2	0.794185	-64.4981	0.633181	-64.8523	0.633181	-64.321	0.794185	-64.7557
-68.1	0.472178	-65.1099	0.472178	-65.6735		-418.15	1.7602	-64.4015	1.5992	-64.8684	0.311175	-64.3371	0.150172	-64.6913
-68.05	0.472178	-65.0777	0.472178	-65.6091		-418.1	0.955188	-64.482	0.311175	-64.804	0.794185	-64.3693	0.472178	-64.7718
-68	0.633181	-65.0777	1.5992	-65.5608		-418.05	0.472178	-64.5142	0.472178	-64.9006	1.11619	-64.3693	0.633181	-64.7718
-67.95	0.472178	-65.0294	0.794185	-65.6896		-418	0.633181	-64.4659	0.794185	-64.9006	0.633181	-64.4337	0.955188	-64.7879
-67.9	1.27719	-65.0456	1.4382	-65.6735		-417.95	0.794185	-64.4015	1.27719	-64.8362	0.794185	-64.4981	0.794185	-64.7557
-67.85	0.794185	-65.1099	0.472178	-65.7218		-417.9	0.472178	-64.321	0.311175	-64.8845	1.92121	-64.3854	0.794185	-64.7879
-67.8	0.633181	-65.0939	0.150172	-65.7379		-417.85	1.5992	-64.3693	-0.010831	-64.9006	0.150172	-64.3693	0.150172	-64.7879
-67.75	1.11619	-65.0939	0.794185	-65.5608		-417.8	1.27719	-64.4498	0.472178	-64.9811	0.794185	-64.482	0.955188	-64.8684
-67.7	1.11619	-65.1261	0.311175	-65.593		-417.75	0.955188	-64.4498	1.27719	-64.9328	0.311175	-64.321	0.150172	-64.7235
-67.65	0.955188	-65.1582	0.472178	-65.6413		-417.7	0.955188	-64.4981	1.27719	-64.9006	0.794185	-64.4498	0.955188	-64.7396
-67.6	0.311175	-65.1422	1.7602	-65.6413		-417.65	0.633181	-64.482	0.955188	-64.8684	0.794185	-64.3693	0.150172	-64.7396
-67.55	0.311175	-65.0617	0.794185	-65.6252		-417.6	0.794185	-64.4659	0.794185	-64.9006	1.4382	-64.4176	0.472178	-64.7235
-67.5	0.472178	-65.0777	0.955188	-65.6735		-417.55	0.633181	-64.4015	0.150172	-64.9167	-0.010831	-64.4015	0.472178	-64.7718
-67.45	0.472178	-65.0939	1.27719	-65.6413		-417.5	0.794185	-64.321	0.472178	-64.8523	0.794185	-64.3532	0.955188	-64.7235
-67.4	0.794185	-65.0777	0.472178	-65.7218		-417.45	0.472178	-64.3854	0.633181	-64.8201	0.472178	-64.4176	1.11619	-64.804
-67.35	0.311175	-65.0777	0.633181	-65.5769		-417.4	0.955188	-64.4337	0.794185	-64.7879	0.472178	-64.2083	0.311175	-64.6913
-67.3	0.955188	-65.1422	0.472178	-65.6735		-417.35	0.955188	-64.4176	0.955188	-64.8362	0.955188	-64.2727	0.633181	-64.7557
-67.25	1.11619	-65.1261	0.955188	-65.5608		-417.3	1.4382	-64.3532	1.27719	-64.8523	0.794185	-64.3049	0.955188	-64.7235
-67.2	0.472178	-65.0777	1.4382	-65.6091		-417.25	0.955188	-64.5303	0.311175	-64.9167	0.955188	-64.2727	0.955188	-64.7235
-67.15	0.150172	-65.0617	0.955188	-65.6735		-417.2	0.472178	-64.321	1.4382	-64.8684	0.794185	-64.3049	1.27719	-64.7235
-67.1	-0.171834	-65.1422	0.955188	-65.7218		-417.15	0.150172	-64.482	-0.010831	-64.9006	0.955188	-64.3371	1.7602	-64.7074
-67.05	0.633181	-65.0777	0.794185	-65.7379		-417.1	0.472178	-64.5142	0.311175	-64.7879	0.472178	-64.3049	0.955188	-64.8201
-67	0.472178	-65.0939	0.472178	-65.7862		-417.05	0.633181	-64.4015	-0.171834	-64.8362	0.150172	-64.2888	0.794185	-64.8684
-66.95	0.150172	-65.0939	0.794185	-65.6413		-417	0.955188	-64.4659	0.150172	-64.8362	0.472178	-64.3693	0.311175	-64.8201
-66.9	-0.010831	-65.1904	0.633181	-65.5125		-416.95	0.955188	-64.4498	0.794185	-64.8523	1.27719	-64.3371	0.955188	-64.8362
-66.85	0.150172	-65.1099	0.150172	-65.6413		-416.9	1.11619	-64.4337	1.4382	-64.965	1.27719	-64.3532	0.472178	-64.7879
-66.8	0.633181	-65.1099	1.11619	-65.6574		-416.85	-0.010831	-64.4337	0.633181	-64.8523	1.11619	-64.2888	0.633181	-64.7879
-66.75	0.150172	-65.0133	1.5992	-65.754		-416.8	0.472178	-64.4337	1.11619	-64.9328	0.311175	-64.4015	0.633181	-64.7879
-66.7	0.955188	-65.0294	0.794185	-65.7057		-416.75	0.472178	-64.4015	0.311175	-64.9006	0.311175	-64.3693	0.955188	-64.7718
-66.65	0.633181	-65.0133	0.633181	-65.7057		-416.7	0.955188	-64.3532	0.472178	-64.8523	0.150172	-64.3693	0.472178	-64.7718
-66.6	1.27719	-65.0456	0.472178	-65.6252		-416.65	0.794185	-64.3693	-0.010831	-64.8362	1.27719	-64.321	1.11619	-64.7718
-66.55	1.11619	-65.0777	0.150172	-65.6735		-416.6	1.5992	-64.4337	0.633181	-64.9167	0.955188	-64.4015	0.955188	-64.8523
-66.5	1.5992	-65.1582	0.150172	-65.5125		-416.55	1.5992	-64.4498	0.311175	-64.804	1.4382	-64.3532	0.794185	-64.8362
-66.45	1.11619	-65.0456	0.633181	-65.6574		-416.5	1.27719	-64.482	0.633181	-64.8684	0.311175	-64.4015	0.633181	-64.7718
-66.4	0.955188	-65.0133	0.955188	-65.593		-416.45	0.633181	-64.4176	0.633181	-64.9167	0.794185	-64.3693	0.472178	-64.7396
-66.35	-0.010831	-64.9811	0.794185	-65.6896		-416.4	0.311175	-64.5464	0.955188	-64.8362	0.633181	-64.4015	0.955188	-64.6752
-66.3	1.11619	-65.0456	0.794185	-65.6735		-416.35	0.794185	-64.3532	0.472178	-64.8201	0.955188	-64.3371	0.955188	-64.7074
-66.25	0.794185	-65.0777	1.92121	-65.7379		-416.3	0.633181	-64.4337	0.150172	-64.804	0.311175	-64.2888	1.11619	-64.8362
-66.2	1.5992	-65.0294	0.955188	-65.6735		-416.25	0.955188	-64.4176	0.150172	-64.7396	0.955188	-64.3532	1.11619	-64.7557
-66.15	0.633181	-65.0777	-0.010831	-65.754		-416.2	0.955188	-64.5303	0.794185	-64.9167	1.11619	-64.3854	1.11619	-64.7879
-66.1	0.472178	-65.1744	0.794185	-65.6574		-416.15	0.955188	-64.4981	0.794185	-64.8201	1.11619	-64.3693	0.633181	-64.8201
-66.05	0.311175	-65.1422	-0.010831	-65.7218		-416.1	0.311175	-64.5786	0.955188	-64.8845	1.11619	-64.4337	0.472178	-64.7396
-66	2.08221	-65.1261	0.633181	-65.6735		-416.05	0.311175	-64.3854	0.794185	-64.9489	0.633181	-64.5947	-0.815847	-64.7074
-65.95	-0.010831	-65.0133	1.27719	-65.754		-416	0.311175	-64.5464	0.633181	-64.9167	0.633181	-64.3532	-0.815847	-64.6913
-65.9	0.150172	-65.0456	0.955188	-65.7701		-415.95	0.794185	-64.4337	0.150172	-64.8845	0.311175	-64.3532	0.794185	-64.7718
-65.85	0.472178	-65.1261	0.794185	-65.7862		-415.9	0.794185	-64.5142	0.794185	-64.8523	-0.010831	-64.3049	1.27719	-64.7718
-65.8	1.11619	-65.1422	0.311175	-65.7862		-415.85	0.633181	-64.5303	0.311175	-64.8201	0.955188	-64.3371	1.11619	-64.9167
-65.75	0.150172	-65.1099	0.633181	-65.8345		-415.8	0.955188	-64.5303	0.794185	-64.8362	0.794185	-64.4176	0.633181	-64.7879
-65.7	0.633181	-65.1099	0.311175	-65.6091		-415.75	0.311175	-64.4337	0.311175	-64.8684	0.794185	-64.3532	-0.171834	-64.8523
-65.65	0.150172	-65.1582	0.472178	-65.7057		-415.7	0.633181	-64.3693	0.633181	-64.7557	0.472178	-64.4176	-0.97685	-64.7235
-65.6	0.150172	-65.1261	-0.010831	-65.7218		-415.65	0.150172	-64.4337	0.633181	-64.8845	0.794185	-64.4015	0.472178	-64.7235
-65.55	-0.171834	-65.0617	0.794185	-65.7379		-415.6	-0.493841	-64.5142	1.4382	-64.8684	0.472178	-64.2888	0.472178	-64.7235
-65.5	0.633181	-64.9972	0.794185	-65.754		-415.55	0.472178	-64.4015	0.633181	-64.8362	-0.171834	-64.2727	0.955188	-64.7557
-65.45	0.633181	-65.0456	1.4382	-65.754		-415.5	1.27719	-64.4659	0.633181	-64.8362	0.794185	-64.2405	1.11619	-64.7557
-65.4	1.27719	-65.0456	0.633181	-65.7379		-415.45	0.633181	-64.4337	0.472178	-64.804	0.955188	-64.2566	1.5992	-64.7718
-65.35	-0.010831	-65.0939	0.955188	-65.7057		-415.4	0.955188	-64.4498	-0.010831	-64.7557	0.955188	-64.3371	0.794185	-64.7396
-65.3	0.955188	-65.0456	-0.010831	-65.6896		-415.35	0.311175	-64.4015	0.955188	-64.8523	1.11619	-64.3693	0.794185	-64.8362
-65.25	0.955188	-65.0777	0.311175	-65.6091		-415.3	-0.010831	-64.3854	1.4382	-64.7879	0.633181	-64.3371	0.472178	-64.7557
-65.2	0.311175	-65.0939	-0.010831	-65.6735		-415.25	-0.010831	-64.3532	0.150172	-64.8684	1.27719	-64.3693	0.311175	-64.7718
-65.15	0.150172	-65.0777	0.472178	-65.6735		-415.2	0.472178	-64.321	0.633181	-64.8523	0.150172	-64.321	0.633181	-64.6913
-65.1	0.633181	-65.1099	0.633181	-65.7862		-415.15	0.794185	-64.4176	0.794185	-64.9328	0.472178	-64.2244	1.11619	-64.6913
-65.05	1.27719	-65.1261	0.955188	-65.7862		-415.1	0.955188	-64.4176	0.311175	-64.9006	0.150172	-64.2727	0.472178	-64.7879
-65	0.955188	-65.0617	0.633181	-65.7701		-415.05	0.794185	-64.4498	0.472178	-64.8684	0.794185	-64.3854	0.633181	-64.8201
-64.95	-0.171834	-65.0777	0.472178	-65.8023		-415	0.955188	-64.3854	0.311175	-64.8362	0.472178	-64.3049	0.311175	-64.8201
-64.9	1.11619	-65.0939	0.633181	-65.754		-414.95	0.472178	-64.3532	0.955188	-64.9489	0.472178	-64.4015	0.472178	-64.804
-64.85	1.11619	-65.0777	0.794185	-65.6896		-414.9	0.472178	-64.3532	1.11619	-64.8845	0.472178	-64.3854	0.150172	-64.7396
-64.8	0.955188	-65.0294	0.311175	-65.6735		-414.85	0.311175	-64.4015	0.955188	-64.8845	0.633181	-64.4015	0.472178	-64.7718
-64.75	0.794185	-64.965	0.633181	-65.7057		-414.8	0.472178	-64.4015	0.472178	-64.8845	0.794185	-64.3693	-0.010831	-64.6752
-64.7	0.794185	-65.0939	1.4382	-65.7057		-414.75	1.5992	-64.3532	0.794185	-64.9167	0.633181	-64.3532	0.633181	-64.6591
-64.65	0.150172	-65.0617	1.7602	-65.7379		-414.7	1.4382	-64.3532	0.794185	-64.8845	0.150172	-64.3371	0.150172	-64.6913
-64.6	0.955188	-64.9972	1.5992	-65.7057		-414.65	0.955188	-64.3049	-0.010831	-64.8845	0.633181	-64.321	0.955188	-64.6591
-64.55	1.11619	-65.0617	1.7602	-65.7379		-414.6	1.11619	-64.3693	0.955188	-64.8684	1.27719	-64.3532	0.633181	-64.7557
-64.5	1.11619	-65.0456	0.472178	-65.6896		-414.55	1.11619	-64.3532	0.794185	-64.8684	0.955188	-64.3693	0.955188	-64.7235
-64.45	1.11619	-65.1099	0.633181	-65.6574		-414.5	0.633181	-64.321	0.955188	-64.8523	0.633181	-64.321	0.311175	-64.7718
-64.4	0.955188	-65.1261	0.633181	-65.6413		-414.45	1.11619	-64.3371	0.633181	-64.8845	0.472178	-64.4176	0.794185	-64.6591
-64.35	0.955188	-65.1422	0.472178	-65.6413		-414.4	1.27719	-64.3371	0.472178	-64.9489	0.794185	-64.3854	0.472178	-64.6913
-64.3	1.11619	-65.0939	1.27719	-65.6896		-414.35	1.27719	-64.3049	0.794185	-64.9167	0.794185	-64.3854	0.794185	-64.6269
-64.25	0.311175	-65.0777	1.7602	-65.7379		-414.3	0.794185	-64.3532	0.794185	-64.8684	0.472178	-64.4337	1.27719	-64.6591
-64.2	0.794185	-64.9811	1.27719	-65.6735		-414.25	0.794185	-64.3532	0.633181	-64.8523	0.955188	-64.3371	1.11619	-64.7718
-64.15	0.794185	-65.0456	0.955188	-65.7701		-414.2	1.11619	-64.4337	0.311175	-64.8523	0.633181	-64.3532	1.92121	-64.7396
-64.1	0.794185	-65.1422	-0.010831	-65.8023		-414.15	1.11619	-64.4498	0.472178	-64.8845	0.633181	-64.3532	0.472178	-64.7074
-64.05	0.955188	-65.2709	-0.493841	-65.8023		-414.1	0.472178	-64.4176	0.794185	-64.9489	0.311175	-64.3049	0.633181	-64.7879
-64	1.11619	-65.1744	0.311175	-65.7379		-414.05	0.472178	-64.3693	0.633181	-64.9489	0.633181	-64.3532	0.472178	-64.7718
-63.95	0.633181	-65.1582	0.633181	-65.7379		-414	0.311175	-64.4015	0.150172	-64.9006	0.794185	-64.3693	0.955188	-64.7235
-63.9	0.311175	-65.0294	1.11619	-65.8184		-413.95	0.955188	-64.3693	-0.010831	-64.9006	0.311175	-64.4015	0.472178	-64.6752
-63.85	0.955188	-65.0939	0.633181	-65.7379		-413.9	0.472178	-64.3854	0.311175	-64.9006	0.311175	-64.1922	-0.171834	-64.6752
-63.8	-0.010831	-64.9972	0.794185	-65.7862		-413.85	1.27719	-64.4015	0.150172	-64.9328	0.311175	-64.3049	0.311175	-64.7074
-63.75	1.27719	-65.0133	1.11619	-65.7701		-413.8	0.633181	-64.4659	0.472178	-64.8201	1.11619	-64.2888	1.27719	-64.7557
-63.7	0.794185	-65.0777	0.794185	-65.8184		-413.75	0.472178	-64.482	0.794185	-64.9328	0.633181	-64.2405	0.633181	-64.7074
-63.65	0.955188	-65.1099	0.150172	-65.7057		-413.7	0.633181	-64.3532	0.794185	-64.9006	0.150172	-64.3854	0.955188	-64.7557
-63.6	-0.171834	-65.1582	0.311175	-65.7701		-413.65	0.311175	-64.3371	0.794185	-64.9811	0.472178	-64.3371	0.311175	-64.7557
-63.55	0.472178	-65.1422	-0.010831	-65.6896		-413.6	0.150172	-64.321	0.311175	-64.9167	0.794185	-64.321	0.311175	-64.7074
-63.5	1.11619	-65.0777	0.794185	-65.6735		-413.55	0.794185	-64.3854	0.633181	-64.8845	0.311175	-64.3049	2.24321	-64.643
-63.45	0.794185	-65.0617	0.955188	-65.7057		-413.5	0.794185	-64.3532	0.794185	-64.8845	0.633181	-64.3049	1.7602	-64.5786
-63.4	0.472178	-65.0133	1.4382	-65.6735		-413.45	1.11619	-64.4015	0.794185	-64.9006	0.633181	-64.3049	0.633181	-64.6913
-63.35	0.150172	-65.0456	0.955188	-65.754		-413.4	1.11619	-64.4659	0.311175	-64.8523	1.11619	-64.2888	1.5992	-64.6752
-63.3	1.11619	-65.1422	0.633181	-65.8023		-413.35	0.633181	-64.4498	0.472178	-64.9167	1.4382	-64.2888	1.4382	-64.7718
-63.25	1.5992	-65.1261	0.955188	-65.754		-413.3	-0.010831	-64.4015	0.794185	-64.9489	1.11619	-64.3049	1.27719	-64.7718
-63.2	0.472178	-65.0939	0.633181	-65.6896		-413.25	0.472178	-64.321	1.27719	-64.965	0.794185	-64.3854	0.794185	-64.643
-63.15	0.472178	-65.1099	0.150172	-65.6735		-413.2	0.311175	-64.3532	0.794185	-64.965	0.633181	-64.3371	0.150172	-64.7235
-63.1	-0.171834	-65.1582	0.633181	-65.6735		-413.15	0.472178	-64.3693	-0.010831	-65.0133	0.633181	-64.4176	-0.010831	-64.643
-63.05	0.794185	-65.0617	0.472178	-65.7379		-413.1	0.955188	-64.3532	-0.010831	-64.9489	0.633181	-64.2566	-0.332838	-64.7396
-63	-0.332838	-65.0456	0.955188	-65.7218		-413.05	0.955188	-64.4659	-0.010831	-64.9167	0.472178	-64.321	-0.010831	-64.6269
-62.95	0.472178	-64.9811	0.633181	-65.7862		-413	0.472178	-64.5786	0.633181	-64.8523	0.794185	-64.3854	0.472178	-64.6752
-62.9	0.633181	-65.0456	1.11619	-65.8184		-412.95	0.794185	-64.4176	0.955188	-64.9328	0.955188	-64.3854	0.150172	-64.7396
-62.85	0.794185	-65.1744	0.311175	-65.7701		-412.9	0.150172	-64.3693	0.472178	-64.965	0.794185	-64.3854	0.633181	-64.7396
-62.8	0.633181	-65.0777	0.794185	-65.7218		-412.85	0.472178	-64.4015	0.955188	-65.0294	0.794185	-64.4015	1.11619	-64.7074
-62.75	0.472178	-64.9811	0.150172	-65.6896		-412.8	0.472178	-64.3854	0.472178	-64.965	0.472178	-64.3371	0.472178	-64.7396
-62.7	1.11619	-65.1099	0.633181	-65.6413		-412.75	0.955188	-64.4659	0.472178	-64.965	0.150172	-64.3049	0.311175	-64.6913
-62.65	0.311175	-65.0617	0.472178	-65.6574		-412.7	0.472178	-64.4498	0.472178	-64.9006	0.955188	-64.3049	-0.010831	-64.6591
-62.6	0.311175	-65.1099	1.4382	-65.6896		-412.65	1.11619	-64.4337	0.150172	-64.9489	0.955188	-64.321	-0.010831	-64.6269
-62.55	-0.171834	-65.1099	1.92121	-65.754		-412.6	0.311175	-64.4981	0.794185	-64.9006	1.4382	-64.2405	0.633181	-64.6269
-62.5	0.794185	-65.1744	1.4382	-65.7218		-412.55	0.633181	-64.4981	0.955188	-64.8845	1.11619	-64.321	1.27719	-64.6913
-62.45	1.27719	-65.0456	1.11619	-65.754		-412.5	-0.493841	-64.4015	0.794185	-64.965	0.150172	-64.3371	1.4382	-64.6913
-62.4	0.955188	-65.0294	1.4382	-65.7057		-412.45	0.472178	-64.3532	0.472178	-64.9006	0.311175	-64.3532	0.472178	-64.6591
-62.35	0.633181	-65.0456	0.633181	-65.6735		-412.4	0.794185	-64.4015	0.472178	-65.0617	0.633181	-64.4659	0.633181	-64.6752
-62.3	0.955188	-65.1261	0.311175	-65.6091		-412.35	0.794185	-64.3532	0.150172	-64.8684	0.794185	-64.3371	0.472178	-64.643
-62.25	0.633181	-65.1261	1.27719	-65.6252		-412.3	0.794185	-64.4659	0.633181	-64.8362	0.150172	-64.3049	0.955188	-64.5786
-62.2	0.633181	-65.0617	1.27719	-65.7057		-412.25	0.794185	-64.4176	0.794185	-64.8523	0.794185	-64.3049	0.794185	-64.5625
-62.15	0.311175	-65.0294	0.794185	-65.7379		-412.2	0.794185	-64.4981	0.311175	-64.8845	1.27719	-64.4015	1.4382	-64.6591
-62.1	0.472178	-65.0939	1.4382	-65.7379		-412.15	0.311175	-64.5303	0.472178	-64.965	1.4382	-64.3049	0.472178	-64.6108
-62.05	0.472178	-65.1261	1.11619	-65.7379		-412.1	0.472178	-64.3693	1.5992	-64.965	0.150172	-64.3854	1.5992	-64.7074
-62	0.794185	-65.1099	0.794185	-65.8345		-412.05	-0.171834	-64.4337	1.27719	-64.9489	0.150172	-64.4337	0.472178	-64.643
-61.95	1.4382	-65.1099	0.472178	-65.6735		-412	1.5992	-64.3854	0.472178	-64.9167	0.311175	-64.2244	0.955188	-64.6591
-61.9	0.311175	-65.1422	0.794185	-65.6413		-411.95	1.4382	-64.4176	0.311175	-64.8845	0.311175	-64.321	0.311175	-64.7074
-61.85	1.11619	-65.1261	1.11619	-65.6252		-411.9	0.955188	-64.3532	0.633181	-64.8845	0.472178	-64.2888	0.794185	-64.7235
-61.8	0.955188	-65.2227	1.11619	-65.6896		-411.85	0.794185	-64.4337	0.311175	-64.8201	-0.97685	-64.2727	0.472178	-64.6752
-61.75	0.150172	-65.1422	0.794185	-65.6896		-411.8	1.11619	-64.4337	0.311175	-64.8201	1.11619	-64.3854	0.633181	-64.7235
-61.7	0.955188	-65.1422	1.11619	-65.7701		-411.75	0.472178	-64.3854	0.794185	-64.8845	0.794185	-64.3854	0.311175	-64.643
-61.65	0.955188	-65.0456	0.472178	-65.8184		-411.7	0.794185	-64.3532	0.955188	-64.9811	1.11619	-64.4015	1.11619	-64.6752
-61.6	0.955188	-65.1582	1.11619	-65.7218		-411.65	0.794185	-64.321	0.472178	-64.9006	0.955188	-64.321	0.633181	-64.643
-61.55	1.27719	-65.0294	0.955188	-65.6896		-411.6	1.11619	-64.4659	1.4382	-64.9006	0.472178	-64.3693	1.27719	-64.6269
-61.5	0.472178	-65.1744	0.633181	-65.6735		-411.55	1.11619	-64.3854	0.633181	-64.8684	1.11619	-64.2244	0.794185	-64.6269
-61.45	0.472178	-65.1261	0.150172	-65.6413		-411.5	0.794185	-64.4176	0.472178	-64.8684	0.633181	-64.2566	0.633181	-64.6752
-61.4	-0.010831	-65.1099	0.955188	-65.6252		-411.45	0.472178	-64.4015	0.472178	-64.8845	1.11619	-64.2727	0.955188	-64.6108
-61.35	-0.010831	-64.9972	1.27719	-65.6896		-411.4	0.472178	-64.4659	0.955188	-64.7718	1.11619	-64.3532	0.794185	-64.6108
-61.3	0.794185	-65.0617	1.4382	-65.7057		-411.35	0.472178	-64.4015	0.633181	-64.8845	0.794185	-64.2888	0.472178	-64.5625
-61.25	0.633181	-65.0777	1.27719	-65.754		-411.3	0.955188	-64.4015	0.955188	-64.9489	2.24321	-64.3854	0.794185	-64.5947
-61.2	0.311175	-65.1744	0.794185	-65.6896		-411.25	0.955188	-64.3693	0.955188	-64.9167	0.955188	-64.321	0.955188	-64.5786
-61.15	0.472178	-65.1582	0.794185	-65.6896		-411.2	1.11619	-64.4659	0.150172	-64.9489	-0.332838	-64.3693	1.11619	-64.6269
-61.1	0.794185	-65.2065	0.794185	-65.6091		-411.15	0.955188	-64.482	0.472178	-64.8362	1.11619	-64.3049	1.11619	-64.6591
-61.05	0.311175	-65.2387	0.311175	-65.7701		-411.1	1.11619	-64.482	0.150172	-64.9006	0.472178	-64.3049	0.633181	-64.7879
-61	0.633181	-65.1422	0.150172	-65.6896		-411.05	1.27719	-64.4498	0.311175	-64.8845	0.794185	-64.3693	0.794185	-64.643
-60.95	-0.493841	-65.1904	1.27719	-65.7218		-411	1.11619	-64.4337	0.311175	-64.8684	0.794185	-64.3693	0.311175	-64.6269
-60.9	0.472178	-65.1744	0.955188	-65.7057		-410.95	0.633181	-64.4659	0.472178	-64.8684	0.955188	-64.4015	-0.010831	-64.7074
-60.85	0.150172	-65.2065	1.27719	-65.8023		-410.9	0.311175	-64.4659	1.11619	-64.8845	0.472178	-64.482	0.633181	-64.6913
-60.8	0.633181	-65.2227	0.633181	-65.7379		-410.85	0.472178	-64.3693	0.472178	-64.8362	-0.493841	-64.4015	1.4382	-64.6913
-60.75	0.472178	-65.1099	0.955188	-65.7862		-410.8	1.11619	-64.4659	0.311175	-64.8362	0.311175	-64.3693	0.955188	-64.804
-60.7	0.472178	-65.1582	0.633181	-65.6735		-410.75	0.794185	-64.4337	0.472178	-64.8362	0.472178	-64.2727	1.11619	-64.6108
-60.65	-0.171834	-65.1904	0.633181	-65.7379		-410.7	0.955188	-64.4659	0.311175	-64.8684	0.472178	-64.2405	0.633181	-64.7557
-60.6	0.150172	-65.1904	-0.171834	-65.6252		-410.65	0.794185	-64.4659	0.150172	-64.7879	-0.010831	-64.321	0.633181	-64.643
-60.55	-0.010831	-65.0939	-0.171834	-65.7862		-410.6	1.27719	-64.5142	-0.010831	-64.7396	0.955188	-64.3693	0.633181	-64.6108
-60.5	-0.493841	-65.1099	1.27719	-65.6896		-410.55	0.633181	-64.4498	0.311175	-64.7396	1.11619	-64.3371	0.472178	-64.643
-60.45	0.472178	-65.1099	1.4382	-65.7862		-410.5	0.794185	-64.482	0.633181	-64.9006	1.5992	-64.1439	0.955188	-64.6269
-60.4	1.11619	-65.1099	0.311175	-65.7862		-410.45	0.633181	-64.2566	0.955188	-64.804	1.11619	-64.3854	1.27719	-64.5947
-60.35	0.633181	-65.1744	0.955188	-65.7862		-410.4	0.794185	-64.3854	1.5992	-64.804	0.794185	-64.4176	0.794185	-64.7074
-60.3	1.5992	-65.0456	0.955188	-65.6413		-410.35	0.794185	-64.3049	0.955188	-64.7718	0.955188	-64.3371	1.5992	-64.7557
-60.25	0.311175	-65.0133	0.794185	-65.7057		-410.3	1.5992	-64.4176	0.472178	-64.8523	0.472178	-64.2566	1.4382	-64.7718
-60.2	0.633181	-65.0777	0.955188	-65.6896		-410.25	0.311175	-64.4176	0.472178	-64.8523	0.311175	-64.2244	0.633181	-64.7718
-60.15	1.27719	-65.1099	0.955188	-65.7218		-410.2	1.27719	-64.4981	1.4382	-64.804	0.794185	-64.4337	0.633181	-64.6108
-60.1	0.150172	-65.1099	0.150172	-65.8023		-410.15	0.955188	-64.482	0.633181	-64.7718	0.955188	-64.2727	-0.010831	-64.7074
-60.05	0.311175	-65.1261	0.472178	-65.7701		-410.1	0.472178	-64.5303	0.633181	-64.8362	1.11619	-64.4015	1.11619	-64.6108
-60	0.633181	-65.1744	0.472178	-65.6896		-410.05	0.311175	-64.4176	1.11619	-64.7879	2.08221	-64.5142	1.11619	-64.7074
-59.95	0.794185	-65.2065	0.472178	-65.6896		-410	0.472178	-64.4659	0.955188	-64.8362	0.955188	-64.2727	0.311175	-64.7235
-59.9	0.633181	-65.1422	1.27719	-65.7218		-409.95	0.311175	-64.4498	0.150172	-64.8523	0.794185	-64.4176	0.955188	-64.804
-59.85	-0.010831	-65.2387	0.633181	-65.754		-409.9	0.633181	-64.482	1.4382	-64.9328	0.955188	-64.2727	0.955188	-64.7396
-59.8	0.472178	-65.1744	0.472178	-65.7701		-409.85	1.11619	-64.4981	0.150172	-64.8684	0.633181	-64.321	0.311175	-64.7718
-59.75	0.794185	-65.1904	0.794185	-65.7218		-409.8	1.27719	-64.5303	1.27719	-64.804	0.311175	-64.321	1.11619	-64.6269
-59.7	0.794185	-65.2387	0.472178	-65.6896		-409.75	0.472178	-64.482	0.150172	-64.7718	1.27719	-64.3532	0.311175	-64.5947
-59.65	0.472178	-65.0939	1.11619	-65.7057		-409.7	0.633181	-64.5303	0.150172	-64.8201	0.794185	-64.4498	0.311175	-64.6591
-59.6	0.472178	-65.0939	-0.010831	-65.6574		-409.65	-0.010831	-64.482	0.311175	-64.8523	1.5992	-64.3371	0.633181	-64.7074
-59.55	-0.493841	-65.1261	0.794185	-65.754		-409.6	-0.010831	-64.4337	0.955188	-64.804	0.633181	-64.482	0.794185	-64.7396
-59.5	0.955188	-65.1744	0.633181	-65.6413		-409.55	-0.010831	-64.3854	0.794185	-64.7879	1.5992	-64.4337	1.11619	-64.6752
-59.45	0.955188	-65.2227	1.11619	-65.7379		-409.5	1.27719	-64.3854	1.11619	-64.8201	0.794185	-64.3532	1.27719	-64.5625
-59.4	0.472178	-65.2387	0.955188	-65.6735		-409.45	0.633181	-64.4176	0.794185	-64.8845	0.311175	-64.4015	0.633181	-64.6752
-59.35	1.27719	-65.1582	0.794185	-65.7057		-409.4	0.955188	-64.4337	0.472178	-64.8201	0.150172	-64.3854	0.794185	-64.5786
-59.3	0.472178	-65.2227	0.311175	-65.7057		-409.35	0.472178	-64.4337	-0.010831	-64.7235	0.472178	-64.3371	0.794185	-64.6108
-59.25	0.955188	-65.0456	1.7602	-65.7057		-409.3	0.311175	-64.5625	0.311175	-64.6752	0.472178	-64.3532	0.311175	-64.643
-59.2	0.955188	-65.0456	1.4382	-65.6735		-409.25	0.311175	-64.4659	0.311175	-64.6913	1.27719	-64.3532	1.4382	-64.6108
-59.15	0.955188	-65.1422	0.472178	-65.754		-409.2	0.472178	-64.4337	0.633181	-64.7557	1.4382	-64.482	1.11619	-64.6269
-59.1	0.794185	-65.287	0.794185	-65.8345		-409.15	-0.010831	-64.4659	0.794185	-64.8362	0.311175	-64.4015	1.11619	-64.6752
-59.05	0.794185	-65.3192	0.633181	-65.8506		-409.1	-0.332838	-64.482	0.955188	-64.8684	-0.171834	-64.3854	0.633181	-64.6913
-59	0.633181	-65.1422	0.472178	-65.7862		-409.05	0.633181	-64.4981	0.794185	-64.8201	-0.010831	-64.4659	0.794185	-64.6752
-58.95	0.794185	-65.2227	-0.010831	-65.7379		-409	-0.010831	-64.5142	0.150172	-64.7879	-0.010831	-64.3532	0.311175	-64.7396
-58.9	0.311175	-65.1261	0.150172	-65.7379		-408.95	0.955188	-64.4981	1.11619	-64.7557	-0.010831	-64.3693	1.4382	-64.6269
-58.85	0.633181	-65.1422	1.11619	-65.7379		-408.9	0.633181	-64.5625	1.11619	-64.7718	0.472178	-64.321	0.150172	-64.6913
-58.8	0.311175	-65.0777	0.955188	-65.6735		-408.85	0.794185	-64.5464	0.311175	-64.7396	0.794185	-64.3854	1.27719	-64.7235
-58.75	1.11619	-65.0456	0.794185	-65.7218		-408.8	0.794185	-64.5142	0.633181	-64.7557	1.11619	-64.321	0.794185	-64.7235
-58.7	0.633181	-65.1904	0.472178	-65.7379		-408.75	0.633181	-64.4981	1.4382	-64.7557	0.472178	-64.4659	0.633181	-64.7718
-58.65	0.472178	-65.2709	0.150172	-65.7701		-408.7	0.150172	-64.4498	1.27719	-64.7879	0.794185	-64.4015	0.150172	-64.7557
-58.6	0.955188	-65.1744	0.633181	-65.7057		-408.65	1.11619	-64.4015	1.27719	-64.7879	-0.010831	-64.4337	0.472178	-64.7396
-58.55	-0.654844	-65.2549	1.11619	-65.7379		-408.6	0.472178	-64.4337	0.311175	-64.7879	0.150172	-64.2888	-0.171834	-64.7879
-58.5	0.633181	-65.1904	0.955188	-65.6413		-408.55	1.11619	-64.4659	0.472178	-64.6591	0.633181	-64.3532	0.955188	-64.7396
-58.45	0.794185	-65.0939	0.472178	-65.7862		-408.5	0.955188	-64.482	0.794185	-64.643	0.794185	-64.3532	0.633181	-64.6591
-58.4	0.794185	-65.1422	1.11619	-65.754		-408.45	0.955188	-64.5142	0.633181	-64.6752	1.11619	-64.4176	0.472178	-64.7396
-58.35	0.794185	-65.2065	0.311175	-65.8345		-408.4	0.955188	-64.4981	1.4382	-64.6269	1.27719	-64.3693	0.955188	-64.6591
-58.3	1.27719	-65.1422	0.472178	-65.8184		-408.35	1.11619	-64.3693	1.5992	-64.7396	0.955188	-64.4337	1.11619	-64.804
-58.25	1.92121	-65.2709	0.311175	-65.7057		-408.3	0.311175	-64.4015	0.955188	-64.7396	0.633181	-64.3854	0.150172	-64.7879
-58.2	0.794185	-65.1422	0.472178	-65.7057		-408.25	0.633181	-64.3854	1.4382	-64.7235	0.633181	-64.4176	0.794185	-64.6913
-58.15	0.311175	-65.2387	0.472178	-65.6735		-408.2	0.955188	-64.4498	0.311175	-64.7718	-0.010831	-64.4176	0.311175	-64.7074
-58.1	0.311175	-65.2227	0.633181	-65.8345		-408.15	0.472178	-64.643	0.311175	-64.7718	0.633181	-64.4337	0.794185	-64.7235
-58.05	0.150172	-65.2227	0.794185	-65.7862		-408.1	1.27719	-64.5303	1.11619	-64.643	-0.010831	-64.4176	0.311175	-64.7557
-58	-0.171834	-65.1744	1.11619	-65.8184		-408.05	0.794185	-64.5142	0.472178	-64.7557	0.794185	-64.5142	0.955188	-64.7235
-57.95	0.472178	-65.1422	-0.010831	-65.754		-408	0.311175	-64.5464	1.4382	-64.6269	0.311175	-64.3854	0.311175	-64.6752
-57.9	0.311175	-65.1904	0.150172	-65.8506		-407.95	-0.171834	-64.5142	1.5992	-64.8201	1.27719	-64.4981	0.633181	-64.6913
-57.85	0.794185	-65.2065	0.311175	-65.6896		-407.9	-0.171834	-64.4981	1.5992	-64.7235	0.311175	-64.5142	0.794185	-64.7396
-57.8	0.311175	-65.2387	0.311175	-65.7379		-407.85	0.472178	-64.482	0.955188	-64.7235	0.311175	-64.4498	0.472178	-64.8201
-57.75	0.472178	-65.1582	0.311175	-65.7057		-407.8	0.955188	-64.5303	0.955188	-64.7396	-0.010831	-64.4498	0.633181	-64.804
-57.7	0.472178	-65.3032	0.794185	-65.7379		-407.75	0.472178	-64.643	0.472178	-64.7074	0.311175	-64.2405	0.633181	-64.6752
-57.65	0.794185	-65.1582	0.472178	-65.7862		-407.7	0.955188	-64.5464	0.794185	-64.6591	-0.171834	-64.3371	0.633181	-64.6591
-57.6	-0.332838	-65.1261	0.472178	-65.7862		-407.65	0.472178	-64.5464	0.633181	-64.6752	0.311175	-64.3532	0.472178	-64.643
-57.55	-0.010831	-65.0617	1.11619	-65.6896		-407.6	0.472178	-64.5625	0.633181	-64.5464	0.955188	-64.321	1.27719	-64.6752
-57.5	1.11619	-65.1099	0.633181	-65.7218		-407.55	0.472178	-64.4981	1.4382	-64.643	1.5992	-64.2727	0.955188	-64.6913
-57.45	1.27719	-65.1422	0.633181	-65.754		-407.5	0.633181	-64.482	0.794185	-64.6752	0.794185	-64.4176	0.955188	-64.7235
-57.4	1.11619	-65.0939	0.472178	-65.7057		-407.45	0.472178	-64.5142	0.633181	-64.7235	1.11619	-64.321	1.11619	-64.7396
-57.35	0.633181	-65.1904	0.311175	-65.6896		-407.4	0.955188	-64.4659	0.472178	-64.6752	0.150172	-64.4015	1.4382	-64.6591
-57.3	0.794185	-65.2065	0.472178	-65.7057		-407.35	0.955188	-64.5786	-0.010831	-64.7074	0.311175	-64.2888	0.150172	-64.7235
-57.25	0.955188	-65.1904	1.27719	-65.6896		-407.3	1.11619	-64.5625	1.11619	-64.6591	-0.493841	-64.2566	1.5992	-64.643
-57.2	0.794185	-65.0617	0.794185	-65.7218		-407.25	1.11619	-64.6108	0.955188	-64.6591	0.955188	-64.2888	0.794185	-64.6913
-57.15	0.311175	-65.1099	0.633181	-65.7701		-407.2	-0.171834	-64.5625	-0.010831	-64.7557	1.5992	-64.2888	1.11619	-64.7557
-57.1	0.472178	-65.1904	0.150172	-65.8023		-407.15	-0.010831	-64.5464	0.955188	-64.7235	0.472178	-64.3049	1.27719	-64.7235
-57.05	0.794185	-65.2065	0.472178	-65.7379		-407.1	0.472178	-64.5142	0.472178	-64.7557	0.794185	-64.482	0.955188	-64.7718
-57	0.955188	-65.1744	0.794185	-65.7379		-407.05	0.794185	-64.5142	0.955188	-64.7074	0.794185	-64.5786	0.794185	-64.804
-56.95	1.27719	-65.2387	0.472178	-65.7701		-407	0.472178	-64.482	0.794185	-64.7396	0.955188	-64.4981	0.472178	-64.8362
-56.9	0.955188	-65.2227	0.794185	-65.8184		-406.95	1.11619	-64.5786	0.472178	-64.8523	-0.010831	-64.4015	0.633181	-64.7879
-56.85	0.794185	-65.2227	1.27719	-65.7862		-406.9	-0.171834	-64.5625	0.955188	-64.7557	0.150172	-64.3371	0.794185	-64.7074
-56.8	0.311175	-65.2709	1.27719	-65.7057		-406.85	1.11619	-64.5625	0.955188	-64.7557	-0.171834	-64.3693	0.633181	-64.6913
-56.75	0.150172	-65.1904	0.633181	-65.754		-406.8	0.472178	-64.5947	-0.171834	-64.643	1.11619	-64.3693	0.633181	-64.7879
-56.7	0.794185	-65.1422	0.955188	-65.7218		-406.75	1.11619	-64.5625	1.27719	-64.6591	0.794185	-64.4015	0.794185	-64.8201
-56.65	0.633181	-65.1744	0.311175	-65.8023		-406.7	-0.654844	-64.4981	0.633181	-64.7718	0.955188	-64.4498	1.11619	-64.8362
-56.6	-0.171834	-65.2065	0.472178	-65.7379		-406.65	0.633181	-64.482	0.955188	-64.7396	1.11619	-64.4337	0.955188	-64.8201
-56.55	1.11619	-65.1744	1.11619	-65.754		-406.6	-0.010831	-64.5303	0.633181	-64.7718	0.955188	-64.4659	0.794185	-64.8684
-56.5	1.27719	-65.2227	0.955188	-65.7218		-406.55	0.955188	-64.4015	0.794185	-64.7718	0.311175	-64.5303	-0.010831	-64.7718
-56.45	0.955188	-65.2065	1.27719	-65.7701		-406.5	0.633181	-64.5303	0.633181	-64.6752	0.955188	-64.3532	0.472178	-64.6752
-56.4	0.633181	-65.1582	1.5992	-65.7701		-406.45	1.7602	-64.482	0.633181	-64.6752	0.472178	-64.4176	0.311175	-64.7074
-56.35	-0.010831	-65.0939	0.311175	-65.7862		-406.4	0.955188	-64.5464	-0.010831	-64.7235	0.472178	-64.3854	0.955188	-64.7718
-56.3	0.955188	-65.1904	0.794185	-65.6735		-406.35	0.472178	-64.5625	0.472178	-64.7235	0.955188	-64.4337	1.5992	-64.804
-56.25	0.794185	-65.1744	0.472178	-65.6735		-406.3	-0.010831	-64.482	0.472178	-64.7718	1.11619	-64.4981	1.11619	-64.8201
-56.2	1.11619	-65.1261	0.633181	-65.6735		-406.25	0.794185	-64.5625	0.633181	-64.8201	1.27719	-64.4981	0.472178	-64.7557
-56.15	0.633181	-65.1744	0.311175	-65.7218		-406.2	-0.010831	-64.3854	0.633181	-64.7718	0.794185	-64.4981	0.955188	-64.8201
-56.1	0.472178	-65.287	0.311175	-65.8023		-406.15	0.633181	-64.482	-0.010831	-64.8362	0.472178	-64.5142	0.794185	-64.7879
-56.05	0.472178	-65.2549	0.955188	-65.7862		-406.1	0.311175	-64.482	0.633181	-64.7235	0.311175	-64.3693	0.633181	-64.7235
-56	0.794185	-65.2227	1.4382	-65.7862		-406.05	0.955188	-64.5947	0.472178	-64.7557	-0.010831	-64.3371	0.150172	-64.7396
-55.95	-0.010831	-65.0939	0.955188	-65.8184		-406	0.794185	-64.482	0.955188	-64.7074	0.311175	-64.4498	0.633181	-64.643
-55.9	0.472178	-65.2549	0.472178	-65.8345		-405.95	0.311175	-64.6108	0.311175	-64.6913	0.311175	-64.4015	0.633181	-64.8201
-55.85	0.794185	-65.2387	0.794185	-65.8989		-405.9	0.311175	-64.4981	1.11619	-64.7718	0.955188	-64.5142	1.11619	-64.8201
-55.8	1.27719	-65.2227	0.633181	-65.7862		-405.85	0.311175	-64.5625	0.794185	-64.8362	0.794185	-64.5142	0.955188	-64.7557
-55.75	0.794185	-65.2549	0.794185	-65.7218		-405.8	0.150172	-64.4659	1.11619	-64.7718	0.794185	-64.5303	0.794185	-64.8362
-55.7	0.472178	-65.1744	0.472178	-65.8023		-405.75	0.794185	-64.4337	1.27719	-64.8523	0.311175	-64.4659	0.311175	-64.8201
-55.65	0.150172	-65.2387	0.794185	-65.8345		-405.7	0.472178	-64.5625	1.11619	-64.7557	0.150172	-64.4498	0.794185	-64.6913
-55.6	0.472178	-65.1744	1.11619	-65.754		-405.65	0.794185	-64.5786	0.633181	-64.6913	0.311175	-64.3532	-1.29886	-64.6591
-55.55	0.150172	-65.1904	1.11619	-65.8506		-405.6	0.311175	-64.5786	0.633181	-64.7396	0.150172	-64.3693	0.633181	-64.7396
-55.5	0.633181	-65.1099	1.11619	-65.8184		-405.55	0.472178	-64.5142	0.633181	-64.643	-0.171834	-64.3693	1.11619	-64.804
-55.45	0.311175	-65.1904	1.11619	-65.8506		-405.5	0.311175	-64.5303	1.5992	-64.7235	1.11619	-64.4659	0.955188	-64.7718
-55.4	0.472178	-65.1582	-0.171834	-65.8506		-405.45	0.794185	-64.4015	1.27719	-64.7557	0.955188	-64.4015	0.955188	-64.7235
-55.35	1.11619	-65.1744	0.794185	-65.7862		-405.4	0.311175	-64.4176	1.27719	-64.7879	1.4382	-64.4498	1.11619	-64.7557
-55.3	1.11619	-65.2227	0.794185	-65.754		-405.35	0.472178	-64.4659	0.472178	-64.7718	0.311175	-64.4981	0.794185	-64.8201
-55.25	0.794185	-65.2709	0.794185	-65.7862		-405.3	0.794185	-64.482	0.794185	-64.7718	0.472178	-64.482	0.955188	-64.7396
-55.2	-0.171834	-65.2709	0.472178	-65.7701		-405.25	1.27719	-64.482	0.794185	-64.6913	0.311175	-64.3854	0.311175	-64.7396
-55.15	0.311175	-65.1904	0.794185	-65.8023		-405.2	0.955188	-64.4498	0.633181	-64.7235	0.633181	-64.3854	1.4382	-64.7396
-55.1	0.955188	-65.1904	0.472178	-65.9472		-405.15	0.633181	-64.482	1.4382	-64.7235	0.472178	-64.4498	1.27719	-64.7718
-55.05	0.794185	-65.1744	0.311175	-65.915		-405.1	0.311175	-64.5464	0.633181	-64.8201	0.955188	-64.5786	1.27719	-64.7879
-55	0.633181	-65.1422	0.311175	-65.8989		-405.05	0.311175	-64.5142	0.955188	-64.8523	0.150172	-64.4981	0.311175	-64.7718
-54.95	0.794185	-65.1904	0.633181	-65.754		-405	0.794185	-64.4659	1.11619	-64.7718	0.794185	-64.5947	0.150172	-64.7879
-54.9	0.794185	-65.2065	-0.010831	-65.8345		-404.95	0.955188	-64.4659	0.794185	-64.7557	0.150172	-64.5786	0.794185	-64.7718
-54.85	0.955188	-65.2709	0.311175	-65.8506		-404.9	1.4382	-64.5142	-0.010831	-64.804	0.633181	-64.5142	0.633181	-64.6913
-54.8	0.794185	-65.3032	0.472178	-65.8184		-404.85	1.11619	-64.5303	0.150172	-64.7235	0.150172	-64.482	-0.815847	-64.7235
-54.75	-0.010831	-65.2065	1.11619	-65.8506		-404.8	0.955188	-64.6108	0.311175	-64.7396	0.633181	-64.4981	0.472178	-64.6913
-54.7	0.311175	-65.1582	1.11619	-65.8506		-404.75	0.472178	-64.5303	0.794185	-64.7557	-0.332838	-64.5142	0.472178	-64.7235
-54.65	0.955188	-65.1261	0.794185	-65.9794		-404.7	0.472178	-64.4981	0.955188	-64.6913	1.11619	-64.5625	0.794185	-64.6913
-54.6	0.955188	-65.0939	0.311175	-65.8667		-404.65	1.7602	-64.4659	0.633181	-64.7718	-0.171834	-64.4176	0.633181	-64.6752
-54.55	0.633181	-65.1744	0.794185	-65.7862		-404.6	1.4382	-64.482	0.633181	-64.804	0.794185	-64.4176	0.633181	-64.7718
-54.5	1.11619	-65.2065	0.472178	-65.8023		-404.55	1.27719	-64.482	0.633181	-64.7718	0.955188	-64.4176	2.24321	-64.7879
-54.45	0.311175	-65.2387	0.472178	-65.7862		-404.5	1.11619	-64.5142	0.472178	-64.7718	0.633181	-64.4015	0.311175	-64.6913
-54.4	0.633181	-65.2227	0.955188	-65.7057		-404.45	0.150172	-64.4015	0.633181	-64.7557	0.955188	-64.4659	0.955188	-64.7396
-54.35	0.150172	-65.1904	0.794185	-65.7862		-404.4	0.794185	-64.3854	0.955188	-64.5786	0.794185	-64.5303	0.955188	-64.6269
-54.3	0.311175	-65.1904	0.955188	-65.8023		-404.35	0.955188	-64.482	0.311175	-64.7396	0.311175	-64.4659	0.794185	-64.7074
-54.25	0.150172	-65.1261	1.27719	-65.8667		-404.3	1.4382	-64.5464	1.7602	-64.7396	0.150172	-64.3371	1.5992	-64.6913
-54.2	0.794185	-65.0777	0.794185	-65.8667		-404.25	0.150172	-64.5464	1.27719	-64.7235	0.794185	-64.4176	0.955188	-64.6269
-54.15	0.794185	-65.2227	0.311175	-65.8506		-404.2	0.472178	-64.5464	1.27719	-64.7879	0.794185	-64.4176	1.5992	-64.7235
-54.1	0.794185	-65.1904	0.150172	-65.8345		-404.15	0.311175	-64.4659	0.311175	-64.7879	1.11619	-64.5303	1.27719	-64.7718
-54.05	0.794185	-65.2709	0.633181	-65.8506		-404.1	0.633181	-64.5303	0.955188	-64.8523	0.633181	-64.4015	0.633181	-64.8201
-54	0.311175	-65.1744	0.472178	-65.7862		-404.05	0.311175	-64.5464	0.633181	-64.8362	0.955188	-64.3854	0.472178	-64.7235
-53.95	0.150172	-65.2065	0.955188	-65.8667		-404	0.472178	-64.5947	0.633181	-64.8201	0.955188	-64.5464	-0.010831	-64.6269
-53.9	-0.010831	-65.1261	0.955188	-65.8828		-403.95	0.150172	-64.4659	-0.010831	-64.7396	1.27719	-64.5142	0.794185	-64.6591
-53.85	0.472178	-65.1744	0.794185	-65.9472		-403.9	1.27719	-64.4659	0.633181	-64.7396	0.150172	-64.4176	0.794185	-64.6752
-53.8	0.150172	-65.1099	0.311175	-65.8828		-403.85	0.955188	-64.4659	0.794185	-64.7718	0.633181	-64.3532	1.27719	-64.7557
-53.75	0.794185	-65.1744	0.633181	-65.8184		-403.8	0.794185	-64.5464	0.633181	-64.8362	0.955188	-64.4337	1.11619	-64.8684
-53.7	0.794185	-65.1422	0.311175	-65.7862		-403.75	0.311175	-64.4337	0.311175	-64.7718	1.11619	-64.4981	1.4382	-64.8684
-53.65	1.27719	-65.2065	0.633181	-65.7701		-403.7	0.472178	-64.4337	1.11619	-64.8845	0.472178	-64.5142	0.311175	-64.7879
-53.6	0.794185	-65.1744	0.472178	-65.754		-403.65	0.472178	-64.4015	0.633181	-64.804	0.633181	-64.5142	-0.010831	-64.7557
-53.55	0.794185	-65.2065	0.955188	-65.8345		-403.6	1.7602	-64.4659	0.794185	-64.7396	0.955188	-64.4337	0.472178	-64.6752
-53.5	0.311175	-65.1099	0.955188	-65.9311		-403.55	0.794185	-64.4176	0.311175	-64.643	0.955188	-64.4981	1.11619	-64.6591
-53.45	0.955188	-65.1582	0.955188	-65.8184		-403.5	0.633181	-64.5142	0.472178	-64.7396	1.11619	-64.4337	0.633181	-64.7074
-53.4	0.150172	-65.1422	0.794185	-65.915		-403.45	0.794185	-64.4015	0.633181	-64.6752	0.955188	-64.5303	1.27719	-64.7557
-53.35	0.311175	-65.1582	0.472178	-65.8667		-403.4	0.794185	-64.3532	1.7602	-64.8201	0.472178	-64.4981	1.7602	-64.7557
-53.3	0.633181	-65.2065	0.955188	-65.8023		-403.35	0.472178	-64.3532	0.633181	-64.7235	0.150172	-64.4337	1.27719	-64.7879
-53.25	0.955188	-65.1744	0.633181	-65.7701		-403.3	0.955188	-64.5142	1.11619	-64.8362	0.955188	-64.4176	0.955188	-64.7557
-53.2	0.472178	-65.1904	0.472178	-65.7862		-403.25	0.794185	-64.5142	0.633181	-64.7879	0.311175	-64.4659	1.11619	-64.7557
-53.15	0.311175	-65.1744	0.633181	-65.8023		-403.2	1.11619	-64.5786	0.472178	-64.8201	0.955188	-64.4659	0.311175	-64.7074
-53.1	0.150172	-65.2065	0.955188	-65.8345		-403.15	-0.010831	-64.482	-0.332838	-64.7074	1.4382	-64.4176	0.794185	-64.6591
-53.05	-0.010831	-65.1744	0.794185	-65.8667		-403.1	0.311175	-64.4981	-0.010831	-64.7074	0.472178	-64.482	0.311175	-64.6591
-53	0.633181	-65.1261	1.5992	-65.9311		-403.05	-0.010831	-64.4176	0.311175	-64.804	0.311175	-64.5786	0.955188	-64.7718
-52.95	1.7602	-65.0456	0.955188	-65.8989		-403	0.633181	-64.5786	0.794185	-64.804	1.27719	-64.5625	0.794185	-64.8201
-52.9	0.311175	-65.1422	0.955188	-65.8506		-402.95	0.794185	-64.4981	0.955188	-64.804	0.472178	-64.5303	1.27719	-64.8684
-52.85	0.794185	-65.0939	-0.010831	-65.7862		-402.9	0.472178	-64.5303	0.633181	-64.7879	0.150172	-64.4659	0.472178	-64.804
-52.8	0.472178	-65.0939	0.472178	-65.8184		-402.85	0.633181	-64.4659	0.472178	-64.8684	0.311175	-64.4659	0.150172	-64.8684
-52.75	0.472178	-65.0777	0.472178	-65.8345		-402.8	1.5992	-64.6269	0.311175	-64.7396	0.794185	-64.4176	0.633181	-64.7879
-52.7	1.27719	-65.1422	0.633181	-65.915		-402.75	0.311175	-64.4981	0.311175	-64.6591	0.794185	-64.5625	0.955188	-64.7718
-52.65	1.11619	-65.1582	0.794185	-65.915		-402.7	0.311175	-64.4981	0.150172	-64.6269	1.4382	-64.5142	-0.171834	-64.7235
-52.6	0.955188	-65.1099	1.11619	-65.9311		-402.65	-0.654844	-64.4176	0.472178	-64.6913	0.794185	-64.5464	0.633181	-64.8201
-52.55	0.472178	-65.0456	0.472178	-65.8989		-402.6	0.794185	-64.4498	0.794185	-64.7396	0.150172	-64.5142	0.311175	-64.7557
-52.5	0.794185	-64.9972	0.633181	-65.8667		-402.55	0.794185	-64.4176	1.11619	-64.7557	0.311175	-64.5142	0.794185	-64.8201
-52.45	1.11619	-64.9972	-0.010831	-65.8667		-402.5	1.27719	-64.5303	1.5992	-64.8201	-0.171834	-64.4498	0.794185	-64.7235
-52.4	0.633181	-64.9489	0.311175	-65.6252		-402.45	0.472178	-64.4981	0.955188	-64.8201	0.472178	-64.4498	0.794185	-64.9006
-52.35	0.955188	-65.1261	0.311175	-65.7862		-402.4	0.472178	-64.4659	0.633181	-64.6591	0.472178	-64.4176	0.150172	-64.8201
-52.3	1.5992	-65.0939	0.311175	-65.8023		-402.35	0.472178	-64.5303	-0.332838	-64.6108	0.955188	-64.5464	0.311175	-64.9006
-52.25	0.955188	-65.0777	1.27719	-65.8506		-402.3	0.311175	-64.4176	0.472178	-64.6108	0.633181	-64.4498	0.633181	-64.8362
-52.2	0.472178	-65.0777	0.794185	-65.8828		-402.25	-0.010831	-64.4337	1.11619	-64.643	1.27719	-64.5142	0.311175	-64.7718
-52.15	0.794185	-65.0939	0.794185	-65.8023		-402.2	0.472178	-64.4176	1.4382	-64.7396	0.472178	-64.5625	0.794185	-64.8201
-52.1	0.150172	-65.0939	0.150172	-65.915		-402.15	1.27719	-64.482	1.92121	-64.7718	0.633181	-64.5303	0.472178	-64.8201
-52.05	0.633181	-65.0777	1.4382	-65.8667		-402.1	0.955188	-64.5303	1.27719	-64.7718	-0.493841	-64.5303	0.794185	-64.9167
-52	0.955188	-65.1099	0.633181	-65.8184		-402.05	0.955188	-64.4981	1.27719	-64.8201	-0.171834	-64.4337	0.955188	-64.804
-51.95	0.633181	-65.1422	0.311175	-65.8506		-402	0.955188	-64.5142	0.955188	-64.5625	0.472178	-64.321	0.311175	-64.9167
-51.9	0.955188	-65.1422	1.4382	-65.7862		-401.95	0.472178	-64.4981	0.150172	-64.6913	0.955188	-64.4498	0.472178	-64.8201
-51.85	0.794185	-65.0777	1.4382	-65.7218		-401.9	0.311175	-64.482	1.11619	-64.7235	0.794185	-64.4981	0.633181	-64.8845
-51.8	0.150172	-65.1099	0.955188	-65.8345		-401.85	0.311175	-64.4498	0.633181	-64.7396	0.794185	-64.5303	-0.171834	-64.8362
-51.75	0.472178	-64.9328	0.633181	-65.9633		-401.8	0.955188	-64.4981	1.27719	-64.7718	0.150172	-64.6108	0.794185	-64.8362
-51.7	-0.332838	-65.1099	0.955188	-65.8989		-401.75	1.27719	-64.482	0.794185	-64.7235	0.472178	-64.4981	0.955188	-64.8201
-51.65	0.633181	-65.0456	0.955188	-65.915		-401.7	0.955188	-64.5625	0.794185	-64.6591	-0.010831	-64.4015	0.472178	-64.8523
-51.6	1.11619	-65.1261	0.472178	-65.8345		-401.65	0.794185	-64.4659	0.794185	-64.7235	0.472178	-64.482	0.794185	-64.8523
-51.55	0.955188	-65.0617	0.311175	-65.8345		-401.6	-0.010831	-64.5464	-0.171834	-64.7396	0.633181	-64.4498	0.472178	-64.9489
-51.5	0.955188	-65.1422	0.633181	-65.8345		-401.55	0.794185	-64.5142	1.11619	-64.6108	1.11619	-64.4981	1.11619	-64.8684
-51.45	0.472178	-65.1261	1.5992	-65.8828		-401.5	0.633181	-64.5142	0.633181	-64.643	1.27719	-64.4981	0.794185	-64.804
-51.4	0.633181	-65.0777	0.955188	-65.915		-401.45	0.955188	-64.4659	0.955188	-64.6913	0.794185	-64.4659	0.472178	-64.8362
-51.35	1.27719	-65.0133	0.472178	-65.8506		-401.4	0.794185	-64.482	0.955188	-64.6591	0.955188	-64.5303	0.794185	-64.7718
-51.3	1.27719	-65.1099	0.472178	-65.8989		-401.35	0.472178	-64.5464	0.955188	-64.6591	0.472178	-64.5786	0.955188	-64.804
-51.25	1.4382	-65.1261	0.955188	-65.8184		-401.3	0.472178	-64.5142	2.40422	-64.6269	0.955188	-64.4337	0.955188	-64.8201
-51.2	1.11619	-65.1261	0.633181	-65.8506		-401.25	0.955188	-64.482	1.27719	-64.7396	0.472178	-64.4659	0.955188	-64.8362
-51.15	0.472178	-65.1582	0.150172	-65.7862		-401.2	0.633181	-64.5142	0.150172	-64.6591	1.4382	-64.482	0.633181	-64.8684
-51.1	0.794185	-65.1904	0.311175	-65.8506		-401.15	0.311175	-64.6269	0.311175	-64.7557	0.955188	-64.5303	1.11619	-64.8523
-51.05	0.633181	-65.1744	0.472178	-65.8667		-401.1	0.150172	-64.5786	0.633181	-64.7396	0.794185	-64.4981	0.472178	-64.8201
-51	0.472178	-65.0939	0.472178	-65.8506		-401.05	0.633181	-64.5625	0.472178	-64.643	0.472178	-64.4015	-0.010831	-64.8845
-50.95	0.150172	-65.0617	0.150172	-65.9311		-401	-0.010831	-64.4981	0.633181	-64.8201	0.311175	-64.4981	0.150172	-64.8201
-50.9	0.472178	-65.1099	0.311175	-65.9472		-400.95	0.794185	-64.4981	0.633181	-64.7235	0.955188	-64.4981	0.633181	-64.8845
-50.85	0.472178	-65.1744	0.955188	-66.0599		-400.9	2.08221	-64.4659	0.150172	-64.6913	-0.010831	-64.4659	0.794185	-64.8845
-50.8	1.11619	-65.1422	0.150172	-65.9311		-400.85	0.472178	-64.5786	1.4382	-64.7718	0.633181	-64.4498	1.5992	-64.8201
-50.75	0.311175	-65.2709	0.633181	-65.8023		-400.8	0.955188	-64.4981	0.955188	-64.7074	1.11619	-64.5142	0.633181	-64.8362
-50.7	0.794185	-65.1744	0.150172	-65.8345		-400.75	0.794185	-64.6269	0.633181	-64.7879	1.11619	-64.5303	0.311175	-64.7879
-50.65	-0.171834	-65.2065	0.633181	-65.8506		-400.7	0.633181	-64.482	1.4382	-64.7074	0.472178	-64.5786	0.150172	-64.8523
-50.6	0.955188	-65.0777	0.472178	-65.8506		-400.65	0.633181	-64.4498	0.633181	-64.7557	0.472178	-64.5303	-0.332838	-64.9328
-50.55	0.472178	-65.1261	0.955188	-65.8667		-400.6	0.955188	-64.3854	0.472178	-64.6591	0.472178	-64.5303	0.955188	-64.9328
-50.5	1.11619	-64.9972	0.794185	-65.9311		-400.55	1.11619	-64.4176	0.633181	-64.6752	-0.654844	-64.4337	1.11619	-64.9167
-50.45	0.955188	-65.2227	1.11619	-65.9955		-400.5	1.27719	-64.4337	0.633181	-64.6913	0.472178	-64.4659	0.311175	-64.8362
-50.4	1.27719	-65.0777	0.150172	-65.915		-400.45	0.955188	-64.5303	0.794185	-64.804	0.311175	-64.4176	0.311175	-64.8362
-50.35	1.27719	-65.0939	-0.010831	-65.8667		-400.4	0.955188	-64.482	0.794185	-64.8362	0.633181	-64.4659	1.27719	-64.8362
-50.3	1.27719	-65.2065	0.150172	-65.7862		-400.35	0.794185	-64.5625	0.472178	-64.7718	-0.97685	-64.482	0.311175	-64.9328
-50.25	1.7602	-65.1099	0.794185	-65.7701		-400.3	0.633181	-64.4498	-0.010831	-64.7074	0.794185	-64.4659	0.955188	-64.8362
-50.2	0.955188	-65.0777	1.11619	-65.8023		-400.25	0.633181	-64.4176	0.794185	-64.7235	0.311175	-64.5786	-0.332838	-64.8362
-50.15	0.633181	-65.1422	0.472178	-65.915		-400.2	-0.332838	-64.4981	-0.654844	-64.7396	0.794185	-64.5786	1.11619	-64.8684
[truncated: 58,004 more rows]

## Sheet: Fig3
Fig3_panel_c					Fig3_panel_d			Fig3_panel_e						Fig3_panel_f
		Spontaneous			spTimes				VChI		Pyr					Evoked Prob.
cellNumber		VChI	Pyr		VChI	Pyr		t	rate	err	rate	err		cellNumber		VChI	Pyr
1		1.4167	0.2174		19.64	19.48		-0.5	1.06807	0.376208	0.224496	0.0920412		1		0.7167	0.069
2		0.0833	0.087		20.72	20.4		-0.5	1.27178	0.485122	0.263014	0.178564		2		0.8384	0.0083
3		1.375	0.2174		358.56	19.44		-0.45	1.27178	0.485122	0.263014	0.178564		3		0.8333	0.4
4		0	0.0882		566.76	19.36		-0.45	0.989465	0.317525	0.201507	0.0965624		4		0.8833	0.7833
5		0.5455	0.8636		645.84	22.48		-0.4	0.989465	0.317525	0.201507	0.0965624		5		0.7778	0.0583
6		0.0286	0.0306		879.4	19		-0.4	1.11089	0.428496	0.152644	0.0869078		6		0.0333	0.4083
7		1.2468	0.0375		-34.4	20.96		-0.35	1.11089	0.428496	0.152644	0.0869078		7		0.6	0.7333
8		2.0345	0.4013		9.56	21.52		-0.35	0.664141	0.31365	0.38613	0.205959		8		0.9032	0.2097
9		0.5323	0.75		19.64	22.84		-0.3	0.664141	0.31365	0.38613	0.205959		9		0.3	0
10		0.2021	0.0848		-417.48	151.36		-0.3	0.791449	0.36757	0.369706	0.187526		10		0.9833	0.2
11		0.7096	0.8158		-388.24	19.64		-0.25	0.791449	0.36757	0.369706	0.187526		11		0.9	0.15
12		2.4118	1.1336		-111.24	21.12		-0.25	1.10026	0.381467	0.257037	0.198498		12		0.75	0.55
13		3.701	0.1511		-68.2	20.04		-0.2	1.10026	0.381467	0.257037	0.198498		13			0.4333
14		0.5612	0.1942		20.52	19.76		-0.2	0.83017	0.3703	0.372005	0.181306		14			0.0583
15		1.0755	2.3165		21.56	20.2		-0.15	0.83017	0.3703	0.372005	0.181306		15			1
16		0.3094	0.036		297.68	24		-0.15	1.23348	0.33431	0.332695	0.18215
17		0.0508	0.0612		20.48	22.24		-0.1	1.23348	0.33431	0.332695	0.18215
18			0.0108		21.76	24.12		-0.1	1.02966	0.367289	0.198646	0.133626
19			0		-400.8	27		-0.05	1.02966	0.367289	0.198646	0.133626
20			0.0288		20.56	225.36		-0.05	0.934235	0.332088	0.263755	0.102944
					406.48	24.88		0	0.934235	0.332088	0.263755	0.102944
					-270.6	22.04		0	17.1358	2.42443	6.89822	1.64036
					19.56	24.6		0.05	17.1358	2.42443	6.89822	1.64036
					511.36	25.16		0.05	0.53367	0.498069	0.249042	0.151103
					8.52	23.4		0.1	0.53367	0.498069	0.249042	0.151103
					21.44	24.32		0.1	0.408249	0.27144	0.799029	0.533751
					721.44	21.88		0.15	0.408249	0.27144	0.799029	0.533751
					22.2	19.92		0.15	0.60564	0.320837	2.3682	1.58409
					21.12	21.08		0.2	0.60564	0.320837	2.3682	1.58409
					21.84	-463.48		0.2	0.930976	0.425901	1.23502	0.917631
					898.24	533.52		0.25	0.930976	0.425901	1.23502	0.917631
					22.4	667.84		0.25	1.35269	0.510343	1.35803	0.993061
					25.76	-422.32		0.3	1.35269	0.510343	1.35803	0.993061
					21	284.08		0.3	0.978956	0.395147	1.19729	0.760561
					22.28	635.36		0.35	0.978956	0.395147	1.19729	0.760561
					23.04	20.88		0.35	1.12489	0.411397	1.53504	1.12544
					-134.08	20.92		0.4	1.12489	0.411397	1.53504	1.12544
					349	21.52		0.4	1.25253	0.436847	1.09783	0.866133
					26.04	21.6		0.45	1.25253	0.436847	1.09783	0.866133
					669.84	22.08		0.45	1.56397	0.51858	1.23811	0.87966
					21.44	19.92		0.5	1.56397	0.51858	1.23811	0.87966
					-353.52	21.04		0.5	2.11195	0.566307	1.85361	1.00981
					-294.72	21.24		0.55	2.11195	0.566307	1.85361	1.00981
					21.2	19.8		0.55	1.59133	0.595114	1.08409	0.611702
					927.16	21.8		0.6	1.59133	0.595114	1.08409	0.611702
					-62.88	22.92		0.6	1.18781	0.338771	0.705364	0.477549
					21.04	21.68		0.65	1.18781	0.338771	0.705364	0.477549
					740.76	21.56		0.65	1.15088	0.349865	0.532746	0.290075
					908.04	20.48		0.7	1.15088	0.349865	0.532746	0.290075
					-331.88	21.32		0.7	0.863311	0.240325	0.492744	0.197132
					-43.2	315.68		0.75	0.863311	0.240325	0.492744	0.197132
					450.28	21.52		0.75	1.19812	0.289393	0.576603	0.358571
					21.68	21.52		0.8	1.19812	0.289393	0.576603	0.358571
					-384.92	20.08		0.8	0.927189	0.333939	0.560894	0.299107
					-337.04	21.96		0.85	0.927189	0.333939	0.560894	0.299107
					660.88	20.08		0.85	1.05565	0.303793	0.546922	0.34519
					731.36	20.84		0.9	1.05565	0.303793	0.546922	0.34519
					19.56	22.32		0.9	0.804809	0.225585	0.37719	0.213487
					490.96			0.95	0.804809	0.225585	0.37719	0.213487
					22.12			0.95	0.706636	0.323778	0.403806	0.208476
					834.92			1	0.706636	0.323778	0.403806	0.208476
					23.52			1	1.12983	0.382181	0.49576	0.221639
					21.2
					767.28
					788.48
					798.32
					22.56
					20.16
					664.04
					821.12
					-171.84
					23.28
					871.92
					21.96
					358.6
					370.56
					517.96
					20.08
					21.76
					24.84
					457.88
					813.84
					956.92
					24.88
					21.68
					-269.96
					20.28
					23.44
					528
					643
					21.2
					22
					21.72
					883.64
					19.64
					957
					20.8
					19.92
					-411.2
					21.32
					23.28
					902.12
					-52.88
					21.12
					485.84
					675.08
					942.04
					-259.52
					-243.16
					-125.44
					22.72
					979.8
					23
					623.24
					676.6
					846.76
					980.28
					23.88
					-322.36
					21.48
					24.52
					529.4
					21.24
					-208.48
					22.2
					21.56
					-453.64
					-77.04
					22.12
					20.8
					-61.04
					-16.92
					20.88
					998.08
					-41.88
					21.08
					350.88
					-181.28
					21.48
					691.84
					959.72
					979.52
					22.76
					-418.84
					20.84
					25.8
					725.24
					879.72
					-168.68
					-88.76
					191.16
					581.52
					752.32
					793.16
					21.2
					784.24
					981.48
					23
					20.44
					21.08
					-450.08
					25.64
					773.44
					21.12
					21.44
					21.04
					-41.76
					-33.04
					23.36
					686.88
					786.44
					794.2
					-437.08
					-382.36
					-374.04
					-329.92
					21.68
					-420.72
					-61.24
					18.68
					21.48
					415.72
					471.76
					546.52
					-490.24
					440.76
					20.52
					22.44
					25.56
					20.36
					27.52
					898.08
					22.24
					20.84
					-452.48
					-340.96
					-45.12
					21
					21.56
					21.08
					509.2
					22.96
					350.56
					524.2
					646.12
					843.72
					-451.12
					-295.8
					-275.32
					22
					485.48
					518.68
					-344.64
					-247.68
					21.76
					-340.32
					-256.96
					20.64
					20.72
					-92.72
					22.12
					22.08
					25.36
					-7.68
					22.44
					610.88
					814.92
					20.84
					328.8
					831.32
					982.12
					23.8
					20.12
					23.52
					24.48
					-333.24
					-287.96
					21.12
					-64.84
					-60.2
					23.32
					639.48
					662.16
					-223.4
					-207.72
					21.6
					19.8
					21.12
					-127.44
					21.56
					27.24
					21.92
					25.68
					-339.8
					-136.68
					20.96
					24.56
					773.76
					849.12
					22.92
					-460.08
					25.68

## Sheet: Fig4
Fig4_panel_d
	Long-range projections (Convergence Index)
Mouse	VPM	S2	VIS	BF
1	0.666667	0.333333	0.666667	0
2	5	1	1	1
3	3.66667	1.16667	0.166667	0
4	0.333333	0.555556	0.222222	0
5	0	1	0	0
6	4.14286	1.71429	0.142857	0.571429

## Sheet: Fig5
Fig5_panel_b									Fig5_panel_c															Fig5_panel_d			Fig5_panel_e					Fig5_panel_f			Fig5_panel_g
light				nolight							light					nolight					inset						id	opto	state	r_norm		light	nolight		cellNumber		Light	No Light
0.2 mm	0.6 mm	1.0 mm	1.4 mm	0.2 mm	0.6 mm	1.0 mm	1.4 mm		cellNumber		0.2 mm	0.6 mm	1.0 mm	1.4 mm		0.2 mm	0.6 mm	1.0 mm	1.4 mm		deflection	r		light	nolight		1	light	whisk	0.884728		13.4463	11.8503		1		12.4879	13.0768
-149.806	-191.701	21.1657	22.642	20.248	20.7268	21.2455	16.0186		1		NaN	NaN	NaN	37.1429		NaN	NaN	NaN	41.4286		0	0.666667		37.1429	41.4286		1	light	nowhisk	1.02984		14.0847	12.8079		2		15.6753	15.5265
-72.6791	-0.5	142.382	15.1009	-44.2703	-50.6144	18.3727	11.3503		2		NaN	NaN	37.7778	62.5		NaN	NaN	41.1111	55		100	0		50.1389	48.0556		1	nolight	whisk	0.926858		15.5211	15.7206		3		21.9957	21.7043
-48.7391	13.5847	22.8016	19.6096	22.9612	18.1333	17.2156	17.4151		3		NaN	NaN	25	38		NaN	NaN	27	52		200	1.33333		31.5	39.5		1	nolight	nowhisk	1.15857		15.6009	13.566		4		25.2613	18.9593
-39.6818	29.9437	19.6894	15.0211	17.854	20.647	19.2106	15.6595		4		NaN	12.8571	17.1429	13.3333		NaN	17.3333	20	21.3333		300	0		14.4444	19.5556		2	light	whisk	0.89441		16.2393	13.8852		5		16.5924	14.2353
28.9462	80.7364	20.3677	16.4575	32.2579	-175.781	18.253	19.8091		5		NaN	6	14	18		NaN	11	16	26		400	2		12.6667	17.6667		2	light	nowhisk	1.02029		16.8777	15.2817		6		16.9309	19.6299
-19.6121	82.4122	-165.287	-58.8737	13.066	22.2829	-27.9113	15.5398		6		NaN	8	18	18.3333		NaN	12	16	16.4		500	2.66667		14.7778	14.8		2	nolight	whisk	1.08654		16.9575	18.7929		7		16.5519	16.7646
20.2879	20.0086	-147.452	17.8939	20.6869	23.0809	18.6919	18.7318		7		NaN	0	2	3.66667		NaN	2	4	6.66667		600	4		1.88889	4.22222		2	nolight	nowhisk	0.998758		16.9974	15.5211		8		13.3241	13.8478
25.7143		18.652	12.9463	27.43	-79.5818	177.534	17.3353		8		0	0	3	8.66667		0	0	1	11.3333		700	4		3.88889	4.11111		3	light	whisk	0.770582		17.2767	15.6009		9		16.3939	17.5061
-135.282		83.0905	-189.865		26.233	13.3852	12.3079		9		0	1	5	13		1	0	5	13		800	4.66667		6.33333	6		3	light	nowhisk	0.952799		17.3964	15.8403		10		14.6469	13.0763
25.7941		21.844	15.7393		20.5273	17.7343	15.2206		10		0	2	1	9		1	0	3	10		900	5.33333		4	4.33333		3	nolight	whisk	1.17014		18.3141	16.0398		11		14.7748	15.8152
-71.6816		25.9138	16.3777		20.5273	14.7817	15.1009		11		8.33333	21.6667	14.5455	21.6667		8.33333	11.6667	21.6667	38.1818		1000	11.3333		19.2929	23.8384		3	nolight	nowhisk	1.10648		18.3939	19.2318		12		13.8154	9.35323
30.5821			22.0435		-145.058	18.2929	-138.753		12		0	1	6	8		2	4	6	15		1100	12.6667		5	8.33333		4	light	whisk	0.889155		19.1121	16.1595		13		20.4545	17.2072
111.779			77.0656		-115.133	17.8939	-67.931		13		8	3	7	15		7	10	16	18		1200	11.3333		8.33333	14.6667		4	light	nowhisk	0.777375		19.152	20.3091		14		26.0769	18.7796
19.9288			-55.7216		26.5522	17.1757	16.5772		14		8	7	0	7		5	5	12	6		1300	15.3333		4.66667	7.66667		4	nolight	whisk	1.25752		20.1096	16.5186		15		21.2335	20.1309
28.627			16.4974		22.243	20.4874	-29.228		15		6	10	7	19		5	9	16	23		1400	16.6667		12	16		4	nolight	nowhisk	1.07595		20.1894	17.0772		16		25.3525	19.7186
19.8889			17.8141		-50.6144	18.3328	15.0211		16		5	8	5	9		4	6	12	7		1500	21.3333		7.33333	8.33333		5	light	whisk	0.505174		20.3889	17.157		17		27.7305	20.9076
			-93.7463		-19.0535	19.6495	17.3752		17		0	5	5	12.5		5	7.5	10	12.5		1600	20		7.5	10		5	light	nowhisk	1.1877		20.4288	17.6757		18		16.8924	17.7093
			16.7767			23.5597	-101.287		18		6.31579	12.6316	10.5263	15.7895		6	16.8421	14.4444	9.47368		1700	19.3333		12.9825	13.5867		5	nolight	whisk	0.729696		29.127	17.7156
			-199.641				-86.7638														1780	20					5	nolight	nowhisk	1.57743		20.5086	17.8353
			18.6121				17.4151																				6	light	whisk	0.905281		20.7879	17.8752
			16.8964				16.657																				6	light	nowhisk	1.31433		26.2143	17.9151
							20.0485																				6	nolight	whisk	0.482816		20.8677	17.9151
							15.3403																				6	nolight	nowhisk	1.29757		21.6657	18.2343
																											7	light	whisk	0.140057		22.344	18.354
																											7	light	nowhisk	1.19827		22.5435	18.3939
																											7	nolight	whisk	1.08933		23.142	18.6333
																											7	nolight	nowhisk	1.57234		23.3016	21.147
																											8	light	whisk	0.621238		26.2941	18.753
																											8	light	nowhisk	1.08717		26.4138	18.8328
																											8	nolight	whisk	1.186		29.4462	18.8727
																											8	nolight	nowhisk	1.10559		30.4437	19.1919
																											9	light	whisk	0.509041		31.0821	19.7106
																											9	light	nowhisk	1.46186			20.1495
																											9	nolight	whisk	0.742352			24.0597
																											9	nolight	nowhisk	1.28674			20.5485
																											10	light	whisk	0.581431			20.748
																											10	light	nowhisk	1.34722			20.9874
																											10	nolight	whisk	0.55236			21.0273
																											10	nolight	nowhisk	1.51899			21.0273
																											11	light	whisk	0.962751			21.1869
																											11	light	nowhisk	0.928367			21.2268
																											11	nolight	whisk	0.687679			21.7455
																											11	nolight	nowhisk	1.4212			22.743
																											12	light	whisk	0.674699			22.7829
																											12	light	nowhisk	0.795181			23.4612
																											12	nolight	whisk	1.26506			23.5809
																											12	nolight	nowhisk	1.26506			26.733
																											13	light	whisk	0.463044			27.0522
																											13	light	nowhisk	1.15135			27.93
																											13	nolight	whisk	0.639001			32.7579
																											13	nolight	nowhisk	1.7466
																											14	light	whisk	0
																											14	light	nowhisk	1.38761
																											14	nolight	whisk	0.677286
																											14	nolight	nowhisk	1.9351
																											15	light	whisk	0.280714
																											15	light	nowhisk	1.45239
																											15	nolight	whisk	0.561428
																											15	nolight	nowhisk	1.70547
																											16	light	whisk	1.22777
																											16	light	nowhisk	0.760049
																											16	nolight	whisk	0.920828
																											16	nolight	nowhisk	1.09135
																											17	light	whisk	0.832
																											17	light	nowhisk	0.88
																											17	nolight	whisk	1.144
																											17	nolight	nowhisk	1.144
																											18	light	whisk	0.565196
																											18	light	nowhisk	1.24343
																											18	nolight	whisk	0.941993
																											18	nolight	nowhisk	1.24938

## Sheet: FigS1
FigS1_panel_c				FigS1_panel_d		FigS1_panel_e
t	V1	V2		spTimes		t	V1	V2	V3
0	-69.5214	-68.0885		10.32		0	-0.0665885	0.0506256	0.0652068
5e-05	-69.5536	-68.1368		10.84		0.04	-0.0969115	0.0567766	0.105851
0.0001	-69.5536	-68.1046		6.96		0.08	-0.0663095	0.0259629	0.0910916
0.00015	-69.5697	-68.1207		7.84		0.12	-0.0744612	0.0292558	0.112178
0.0002	-69.6019	-68.1046		9.68		0.16	-0.0702388	0.0187141	0.109594
0.00025	-69.6019	-68.1207		252.16		0.2	-0.0747469	0.0171936	0.113097
0.0003	-69.618	-68.0885		9.88		0.24	-0.0755649	0.0138497	0.103438
0.00035	-69.6824	-68.0885		8.72		0.28	-0.0644777	-0.00304343	0.0773794
0.0004	-69.6663	-68.1529		406.08		0.32	-0.0657492	-0.0023073	0.0702524
0.00045	-69.6502	-68.1046		10.4		0.36	-0.0537311	0.00636368	0.0540021
0.0005	-69.6663	-68.0563		9		0.4	-0.0491802	0.024026	0.0505128
0.00055	-69.618	-68.0724		5.4		0.44	-0.0507966	0.0380139	0.0710077
0.0006	-69.6341	-68.1046		11.96		0.48	-0.0458732	0.0325962	0.096068
0.00065	-69.6663	-68.1851		-119.2		0.52	-0.0550274	0.0206429	0.114719
0.0007	-69.6502	-68.0885		8.84		0.56	-0.0570842	0.0160551	0.121628
0.00075	-69.6663	-68.0885		-42.08		0.6	-0.0536427	0.029667	0.136085
0.0008	-69.6985	-68.0241		6.48		0.64	-0.055307	0.0418883	0.137951
0.00085	-69.6341	-68.0563		409		0.68	-0.0528609	0.0503398	0.134853
0.0009	-69.618	-68.0241		454.2		0.72	-0.050029	0.0661542	0.155947
0.00095	-69.6824	-68.0402		9.12		0.76	-0.0405779	0.0751206	0.168649
0.001	-69.6663	-68.1046		7.6		0.8	-0.0319666	0.0774785	0.166342
0.00105	-69.6824	-68.0885		7.24		0.84	-0.0287926	0.068403	0.155454
0.0011	-69.5536	-68.0563		11.36		0.88	-0.0282295	0.0576042	0.138293
0.00115	-69.6663	-68.0402		6.48		0.92	-0.039157	0.0562455	0.133247
0.0012	-69.6341	-68.0724		7.6		0.96	-0.0512616	0.0425305	0.135962
0.00125	-69.618	-68.0724		12.36		1	-0.058081	0.0302637	0.142658
0.0013	-69.6502	-68.0563		8.64		1.04	-0.060208	0.0303437	0.150856
0.00135	-69.7307	-68.0563		10.08		1.08	-0.0561403	0.0286244	0.156037
0.0014	-69.7307	-68.0563		10.88		1.12	-0.0526701	0.0304362	0.154271
0.00145	-69.7146	-68.1207		7.44		1.16	-0.0468903	0.0276185	0.14775
0.0015	-69.7146	-68.1046				1.2	-0.0338525	0.0238548	0.14983
0.00155	-69.6824	-68.0724				1.24	-0.0204768	0.0327773	0.14304
0.0016	-69.7468	-68.0724				1.28	-0.0237466	0.0312322	0.122847
0.00165	-69.7146	-68.0885				1.32	-0.0412603	0.0143254	0.106814
0.0017	-69.7146	-68.1207				1.36	-0.0528865	0.00485841	0.0874897
0.00175	-69.7146	-68.1046				1.4	-0.0505999	-0.00962136	0.0695408
0.0018	-69.7468	-68.0724				1.44	-0.0252115	-0.0398253	0.0587399
0.00185	-69.6985	-68.1046				1.48	0.0050109	-0.0553183	0.0502655
0.0019	-69.7307	-68.0885				1.52	0.0184998	-0.0521129	0.0476252
0.00195	-69.6824	-68.1368				1.56	0.0244045	-0.0444709	0.0538006
0.002	-69.7146	-68.1368				1.6	0.0111018	-0.0265021	0.0706697
0.00205	-69.6824	-68.169				1.64	-0.00390065	-0.0156106	0.0888755
0.0021	-69.6663	-68.1207				1.68	7.07884e-05	-0.0154788	0.100173
0.00215	-69.6663	-68.1368				1.72	-0.0109143	-0.0048282	0.102876
0.0022	-69.6985	-68.1207				1.76	-0.0260012	-0.00096399	0.101601
0.00225	-69.7468	-68.1529				1.8	-0.0331693	-0.00608614	0.104809
0.0023	-69.6985	-68.1529				1.84	-0.0527354	0.00774957	0.104524
0.00235	-69.7307	-68.1529				1.88	-0.0657406	0.0189539	0.099694
0.0024	-69.6985	-68.1368				1.92	-0.0683583	0.00387064	0.0898874
0.00245	-69.6985	-68.1368				1.96	-0.0631592	-0.00455641	0.0798525
0.0025	-69.7307	-68.1368				2	-0.0459585	0.00679314	0.0861821
0.00255	-69.7307	-68.1529				2.04	-0.0413709	0.0202611	0.0921646
0.0026	-69.7468	-68.1368				2.08	-0.05025	0.0324227	0.0879206
0.00265	-69.7951	-68.1851				2.12	-0.0588125	0.0321252	0.0743735
0.0027	-69.779	-68.1368				2.16	-0.0524796	0.0237752	0.0478134
0.00275	-69.7629	-68.1851				2.2	-0.0348937	0.0227526	0.0340517
0.0028	-69.7146	-68.169				2.24	-0.0458276	0.0217041	0.0340471
0.00285	-69.7146	-68.1529				2.28	-0.0570196	0.0245444	0.0342761
0.0029	-69.7307	-68.2173				2.32	-0.0359582	0.0279715	0.0356281
0.00295	-69.7629	-68.2012				2.36	-0.0260839	0.0244907	0.0302756
0.003	-69.7629	-68.1529				2.4	-0.0257162	0.0201393	0.0336617
0.00305	-69.7468	-68.1851				2.44	-0.0220504	0.0109214	0.0506783
0.0031	-69.7629	-68.1207				2.48	-0.0289377	0.00998513	0.0669264
0.00315	-69.7307	-68.169				2.52	-0.0308206	0.0159269	0.0824057
0.0032	-69.779	-68.169				2.56	-0.0263801	0.0144732	0.0893931
0.00325	-69.7629	-68.1368				2.6	-0.0185754	0.0201932	0.0909175
0.0033	-69.7468	-68.1368				2.64	-0.0114126	0.0222517	0.0957241
0.00335	-69.779	-68.1529				2.68	-0.0124493	0.0185484	0.105212
0.0034	-69.7307	-68.169				2.72	-0.00645933	0.0288882	0.116286
0.00345	-69.6985	-68.169				2.76	-0.0102943	0.0380197	0.108982
0.0035	-69.7307	-68.1368				2.8	-0.026961	0.0381296	0.0867928
0.00355	-69.7629	-68.1368				2.84	-0.0297843	0.0343532	0.0701464
0.0036	-69.7629	-68.1851				2.88	-0.0323577	0.0242956	0.0660703
0.00365	-69.7629	-68.1529				2.92	-0.0275343	0.00694086	0.0761344
0.0037	-69.7468	-68.169				2.96	-0.0133612	-0.0126586	0.0772903
0.00375	-69.7629	-68.169				3	-0.0156067	-0.0235166	0.0564963
0.0038	-69.7951	-68.1851				3.04	-0.0148859	-0.0304901	0.0380234
0.00385	-69.7951	-68.1851				3.08	-0.00914163	-0.0293128	0.0301654
0.0039	-69.7951	-68.2173				3.12	-0.00799142	-0.0164226	0.025849
0.00395	-69.7951	-68.2334				3.16	0.00544089	-0.0106369	0.0299747
0.004	-69.7146	-68.2495				3.2	0.0147175	-0.0128457	0.0373977
0.00405	-69.7146	-68.2012				3.24	0.0131922	-0.0189281	0.0397977
0.0041	-69.7307	-68.2656				3.28	0.015375	-0.0182477	0.0418286
0.00415	-69.7307	-68.2173				3.32	0.0120337	-0.0119796	0.0371482
0.0042	-69.7951	-68.2495				3.36	0.00537079	-0.0255384	0.0252578
0.00425	-69.8112	-68.2173				3.4	0.00177178	-0.0427677	0.0187003
0.0043	-69.779	-68.169				3.44	0.000163845	-0.0490265	0.0149849
0.00435	-69.779	-68.1851				3.48	0.00816393	-0.0433845	0.0165958
0.0044	-69.7307	-68.0885				3.52	0.0200075	-0.0131429	0.0225188
0.00445	-69.7307	-68.2173				3.56	0.0274743	0.0134432	0.026024
0.0045	-69.779	-68.2012				3.6	0.029588	0.0221614	0.0389473
0.00455	-69.779	-68.1851				3.64	0.0201695	0.0203935	0.0565708
0.0046	-69.7629	-68.2012				3.68	0.00676618	0.00128302	0.067222
0.00465	-69.7951	-68.2012				3.72	-0.00291649	-0.0137013	0.0693461
0.0047	-69.7629	-68.2495				3.76	-0.0153943	-0.0181282	0.0524237
0.00475	-69.8112	-68.2012				3.8	-0.0245064	-0.0161008	0.029387
0.0048	-69.7307	-68.169				3.84	-0.0186376	-0.00262716	0.0197886
0.00485	-69.6985	-68.1529				3.88	-0.00464094	-0.00646417	0.0108822
0.0049	-69.6502	-68.2334				3.92	-0.0010569	-0.0262621	-0.000817567
0.00495	-69.6985	-68.2495				3.96	-0.00764856	-0.0304674	-0.0067214
0.005	-69.7146	-68.2012				4	-0.011716	-0.020195	-0.0183735
0.00505	-69.7146	-68.2495				4.04	-0.0119187	-0.000204862	-0.0279154
0.0051	-69.6663	-68.2173				4.08	-0.000869106	0.0177028	-0.0185939
0.00515	-69.6985	-68.2334				4.12	0.00801459	0.018693	-0.0131789
0.0052	-69.618	-68.2817				4.16	0.000398943	0.0167418	-0.0115883
0.00525	-69.6019	-68.2334				4.2	0.00628586	0.0230692	-0.00186605
0.0053	-69.6824	-68.2173				4.24	0.0173802	0.0306862	-0.00166412
0.00535	-69.7146	-68.2173				4.28	0.0188221	0.0352325	0.00703454
0.0054	-69.6502	-68.1851				4.32	0.0327052	0.0376557	0.0304113
0.00545	-69.6663	-68.2334				4.36	0.0374896	0.033614	0.0471857
0.0055	-69.6341	-68.2495				4.4	0.0240265	0.0189605	0.0681421
0.00555	-69.6502	-68.2012				4.44	0.000944123	0.0108224	0.0846724
0.0056	-69.6502	-68.2173				4.48	-0.0362438	0.0112246	0.0856629
0.00565	-69.618	-68.2012				4.52	-0.0546051	-0.00571852	0.0787074
0.0057	-69.6502	-68.2012				4.56	-0.0531186	-0.0234091	0.066882
0.00575	-69.618	-68.2334				4.6	-0.0547348	-0.0214868	0.0623661
0.0058	-69.618	-68.169				4.64	-0.0579382	-0.0223433	0.0617614
0.00585	-69.5536	-68.2495				4.68	-0.0670923	-0.0265212	0.0658585
0.0059	-69.618	-68.2817				4.72	-0.0678083	-0.0280299	0.0667588
0.00595	-69.618	-68.2495				4.76	-0.0632271	-0.0223151	0.0458881
0.006	-69.5858	-68.2334				4.8	-0.0619817	-0.00213308	0.0321025
0.00605	-69.5697	-68.2656				4.84	-0.053907	0.00648185	0.0286634
0.0061	-69.5536	-68.2656				4.88	-0.0621796	0.00920732	0.0183498
0.00615	-69.5858	-68.2817				4.92	-0.0754594	0.0203246	0.0137268
0.0062	-69.618	-68.2334				4.96	-0.0672863	0.0213368	0.00898983
0.00625	-69.6341	-68.2334				5	-0.0567173	0.0276651	0.00135248
0.0063	-69.6502	-68.169				5.04	-0.0448387	0.0358849	-0.0133505
0.00635	-69.6502	-68.2334				5.08	-0.032943	0.0329549	-0.0274559
0.0064	-69.6502	-68.2173				5.12	-0.0274053	0.0359598	-0.0230602
0.00645	-69.618	-68.2173				5.16	-0.0201757	0.035535	-0.0218752
0.0065	-69.6341	-68.2334				5.2	-0.0134216	0.0394581	-0.0138223
0.00655	-69.6019	-68.2334				5.24	-0.00946678	0.0441021	0.00785072
0.0066	-69.5375	-68.2173				5.28	-0.00821969	0.0205643	0.0184811
0.00665	-69.5536	-68.2012				5.32	-0.00311739	-0.00804385	0.0372728
0.0067	-69.5858	-68.2012				5.36	-0.00483611	-0.0315664	0.0516403
0.00675	-69.5214	-68.2173				5.4	-0.0226879	-0.0460914	0.0389402
0.0068	-69.5375	-68.2173				5.44	-0.027572	-0.0319073	0.019175
0.00685	-69.5697	-68.2334				5.48	-0.0273286	-0.0154525	4.5256e-05
0.0069	-69.5536	-68.2495				5.52	-0.0345075	-0.0175748	0.00327655
0.00695	-69.5536	-68.2495				5.56	-0.0246026	-0.0333071	0.028728
0.007	-69.4731	-68.2817				5.6	-0.0159012	-0.0472298	0.0425167
0.00705	-69.4892	-68.2334				5.64	-0.0233104	-0.0447453	0.0359757
0.0071	-69.5053	-68.2495				5.68	-0.0267605	-0.0392236	0.0166347
0.00715	-69.5214	-68.2012				5.72	-0.0184888	-0.0341866	0.0112459
0.0072	-69.5053	-68.2656				5.76	0.00174996	-0.0399607	0.0135286
0.00725	-69.5375	-68.2334				5.8	0.017026	-0.0610842	-0.00706348
0.0073	-69.5536	-68.2495				5.84	0.0197437	-0.0638475	-0.0285832
0.00735	-69.4892	-68.2334				5.88	0.0194204	-0.0542563	-0.0400645
0.0074	-69.5536	-68.2334				5.92	0.0110933	-0.0484327	-0.0492969
0.00745	-69.5053	-68.2012				5.96	0.00502132	-0.0333979	-0.047407
0.0075	-69.5214	-68.2012				6	0.00914965	-0.023391	-0.0362153
0.00755	-69.4409	-68.1851				6.04	0.0140928	-0.0292985	-0.0145784
0.0076	-69.5053	-68.1851				6.08	0.0201907	-0.0377599	0.00631358
0.00765	-69.4892	-68.1851				6.12	0.0169731	-0.039437	0.00893211
0.0077	-69.4409	-68.2012				6.16	0.0107191	-0.0311002	0.0017968
0.00775	-69.4409	-68.2334				6.2	0.0169628	-0.0138272	-0.00101814
0.0078	-69.457	-68.2656				6.24	0.0142133	0.00293518	0.0114233
0.00785	-69.4409	-68.2817				6.28	0.00393218	0.00464983	0.0243819
0.0079	-69.4087	-68.2173				6.32	-0.00265386	0.000636546	0.0193147
0.00795	-69.4087	-68.2012				6.36	-0.0152952	-0.00382322	0.00836033
0.008	-69.4087	-68.1529				6.4	-0.0201227	-0.0246525	-0.00851072
0.00805	-69.4087	-68.169				6.44	-0.0205376	-0.0393271	-0.0244934
0.0081	-69.4087	-68.2334				6.48	-0.0215027	-0.0362975	-0.0269159
0.00815	-69.3282	-68.1851				6.52	-0.00545261	-0.0448938	-0.0261271
0.0082	-69.3926	-68.2173				6.56	0.0104734	-0.0515856	-0.0134528
0.00825	-69.4248	-68.169				6.6	0.015896	-0.039669	-0.00303028
0.0083	-69.3604	-68.1368				6.64	0.016456	-0.0314114	-0.0176012
0.00835	-69.3604	-68.1207				6.68	0.0131464	-0.0263146	-0.0228603
0.0084	-69.3443	-68.1046				6.72	0.0130765	-0.0159984	-0.0149133
0.00845	-69.3443	-68.1207				6.76	-0.00329323	-0.0118157	-0.0131658
0.0085	-69.3765	-68.1207				6.8	-0.0269582	-0.0111888	-0.0116743
0.00855	-69.4248	-68.1046				6.84	-0.0228261	-0.000661827	-0.023744
0.0086	-69.3765	-68.1529				6.88	-0.0106431	0.0142393	-0.0418876
0.00865	-69.3443	-68.0885				6.92	-0.00554233	0.0194501	-0.0437205
0.0087	-69.3604	-68.1529				6.96	0.00586694	0.0209278	-0.0296531
0.00875	-69.3443	-68.1207				7	0.014455	0.0217039	-0.00269658
0.0088	-69.3443	-68.1207				7.04	0.00667746	0.00855045	0.0151151
0.00885	-69.3926	-68.1046				7.08	-9.29239e-06	-0.00318893	0.0154757
0.0089	-69.3604	-68.1046				7.12	0.00517765	0.00280195	0.00984678
0.00895	-69.3282	-68.1207				7.16	0.00150169	0.0058722	4.37006e-05
0.009	-69.3765	-68.1046				7.2	-0.00610944	0.00257996	0.00172908
0.00905	-69.3282	-68.1207				7.24	-0.0167228	0.00319893	0.0108189
0.0091	-69.3604	-68.0885				7.28	-0.0380218	0.000508246	0.0106569
0.00915	-69.3604	-68.1207				7.32	-0.0408314	-0.00425637	0.00471135
0.0092	-69.3926	-68.0563				7.36	-0.0373441	-0.00646609	-0.00687531
0.00925	-69.3443	-68.0885				7.4	-0.0443799	-0.00744064	-0.0116781
0.0093	-69.3926	-68.0724				7.44	-0.037012	-0.00676205	-0.00385303
0.00935	-69.3282	-68.0724				7.48	-0.0244009	-0.00503631	0.0111197
0.0094	-69.3765	-68.0402				7.52	-0.016856	-0.00160968	0.0302163
0.00945	-69.3604	-68.0563				7.56	-0.014147	0.0012217	0.0295608
0.0095	-69.3443	-68.1046				7.6	-0.0138119	0.00323942	0.0117533
0.00955	-69.3443	-68.1207				7.64	0.00337001	0.011536	-0.00894633
0.0096	-69.3604	-68.0885				7.68	0.0285832	0.0297635	-0.036988
0.00965	-69.3926	-68.1207				7.72	0.0381018	0.0481474	-0.0499579
0.0097	-69.3443	-68.1046				7.76	0.0239896	0.0520453	-0.0468018
0.00975	-69.3282	-68.169				7.8	0.00619375	0.046648	-0.0432848
0.0098	-69.3926	-68.2012				7.84	0.00632129	0.0387672	-0.0305003
0.00985	-69.4087	-68.2012				7.88	0.0138457	0.0270603	-0.0200446
0.0099	-69.3926	-68.1368				7.92	0.0224576	0.0211742	-0.0133723
0.00995	-69.4087	-68.1529				7.96	0.0211396	0.0172751	0.00190077
0.01	-69.3926	-68.1207				8	0.00874535	0.00821379	0.00852079
0.01005	-69.3765	-68.1851				8.04	0.00183542	0.00225589	-0.000542831
0.0101	-69.3604	-68.2012				8.08	-0.00851414	0.000426011	-0.0125645
0.01015	-69.4087	-68.1529				8.12	-0.0172362	-0.000479129	-0.0223958
0.0102	-69.4087	-68.2012				8.16	-0.0192113	-0.00753904	-0.0317364
0.01025	-69.4087	-68.169				8.2	-0.0197763	-0.0116829	-0.0389133
0.0103	-69.4248	-68.1207				8.24	-0.00947613	0.00196131	-0.0429938
0.01035	-69.4248	-68.0885				8.28	0.000308991	0.0100432	-0.0503354
0.0104	-69.4248	-68.1368				8.32	0.00449196	0.00558473	-0.0553034
0.01045	-69.4409	-68.1529				8.36	0.00609679	0.00667008	-0.0514874
0.0105	-69.4409	-68.1851				8.4	0.00935241	0.00896567	-0.0471547
0.01055	-69.457	-68.1368				8.44	0.0178658	0.0123576	-0.0468241
0.0106	-69.457	-68.1368				8.48	0.00460203	0.0173791	-0.0480631
0.01065	-69.4087	-68.169				8.52	-0.0137252	0.0229359	-0.0461844
0.0107	-69.3926	-68.2173				8.56	-0.0104825	0.0337387	-0.0486356
0.01075	-69.4409	-68.1529				8.6	-0.00799542	0.0364528	-0.0555093
0.0108	-69.4087	-68.1851				8.64	-0.00310471	0.0296634	-0.0494011
0.01085	-69.4731	-68.1529				8.68	0.00201616	0.0242286	-0.0413378
0.0109	-69.3926	-68.2012				8.72	8.45806e-05	0.0147971	-0.0334087
0.01095	-69.4087	-68.2012				8.76	0.00596233	0.00877144	-0.0141997
0.011	-69.457	-68.2173				8.8	0.0163806	0.0109066	-0.0134845
0.01105	-69.4087	-68.2495				8.84	0.0330668	0.00465229	-0.0309829
0.0111	-69.4087	-68.2334				8.88	0.0498517	-0.00701711	-0.0364847
0.01115	-69.4409	-68.2495				8.92	0.0495098	-0.0153412	-0.0378089
0.0112	-69.4087	-68.2012				8.96	0.037246	-0.0198656	-0.0397554
0.01125	-69.4248	-68.2012				9	0.0223598	-0.00902845	-0.0441816
0.0113	-69.3604	-68.2012				9.04	0.00774382	0.00280451	-0.056673
0.01135	-69.4087	-68.2495				9.08	-0.0106801	0.00301202	-0.0639728
0.0114	-69.3765	-68.2495				9.12	-0.0229635	0.0125379	-0.0695549
0.01145	-69.3765	-68.2173				9.16	-0.0189857	0.0143971	-0.078362
0.0115	-69.3443	-68.2656				9.2	-0.0149433	0.00397506	-0.0708173
0.01155	-69.4087	-68.2495				9.24	-0.0131033	0.00930827	-0.0509357
0.0116	-69.3604	-68.2817				9.28	-0.0071491	0.00666309	-0.0410929
0.01165	-69.3604	-68.33				9.32	-0.000980115	0.00203312	-0.0335577
0.0117	-69.3604	-68.3139				9.36	0.0082776	0.0184158	-0.0256936
0.01175	-69.3443	-68.2656				9.4	0.0265661	0.0163354	-0.034263
0.0118	-69.3282	-68.2495				9.44	0.0482791	0.00403977	-0.0393496
0.01185	-69.3443	-68.2495				9.48	0.0531215	0.0115797	-0.0326511
0.0119	-69.3604	-68.2495				9.52	0.0422446	0.0174992	-0.041316
0.01195	-69.3926	-68.2656				9.56	0.0393901	0.0229916	-0.0504367
0.012	-69.3443	-68.3139				9.6	0.0462972	0.0315884	-0.0460353
0.01205	-69.3282	-68.2817				9.64	0.048932	0.022969	-0.0430877
0.0121	-69.3604	-68.2978				9.68	0.0438751	0.0050675	-0.0386998
0.01215	-69.3926	-68.3461				9.72	0.03479	-0.00109429	-0.0343862
0.0122	-69.3926	-68.3461				9.76	0.0252443	0.00363015	-0.033284
0.01225	-69.3765	-68.33				9.8	0.0269185	0.0159899	-0.0361777
0.0123	-69.3282	-68.3139				9.84	0.0401297	0.0342026	-0.0416654
0.01235	-69.3604	-68.3139				9.88	0.0491865	0.0384659	-0.0367184
0.0124	-69.3926	-68.33				9.92	0.0479254	0.0284137	-0.0250238
0.01245	-69.3443	-68.3461				9.96	0.0320324	0.0249234	-0.00561255
0.0125	-69.3926	-68.3461				10	0.0119035	0.0247131	0.00698963
0.01255	-69.3765	-68.33				10.04	-0.00158942	0.0261213	-0.0170442
0.0126	-69.3604	-68.3139				10.08	-0.0105665	0.029945	-0.0446112
0.01265	-69.3604	-68.33				10.12	-0.00578104	0.021082	-0.0552027
0.0127	-69.3443	-68.3783				10.16	0.00101685	0.00553589	-0.0659771
0.01275	-69.296	-68.3783				10.2	0.00948931	0.00504085	-0.0636051
0.0128	-69.3121	-68.33				10.24	0.0326532	0.0125349	-0.0537828
0.01285	-69.3604	-68.2817				10.28	0.0454025	0.00754941	-0.0422781
0.0129	-69.3443	-68.2978				10.32	0.0462947	0.00410184	-0.024448
0.01295	-69.3121	-68.2978				10.36	0.0464609	0.0125936	-0.0250851
0.013	-69.3282	-68.2656				10.4	0.0480237	0.0160251	-0.0372406
0.01305	-69.296	-68.2334				10.44	0.052472	0.0210126	-0.0394048
0.0131	-69.3604	-68.2173				10.48	0.0454314	0.0276819	-0.0417366
0.01315	-69.3443	-68.2173				10.52	0.048718	0.0231369	-0.0451602
0.0132	-69.3443	-68.2495				10.56	0.0632898	0.0123331	-0.0419361
0.01325	-69.3443	-68.2495				10.6	0.0641068	-0.00443489	-0.0345298
0.0133	-69.3443	-68.2334				10.64	0.0654303	-0.0132705	-0.0292419
0.01335	-69.3443	-68.2656				10.68	0.0620906	-0.0150492	-0.0261811
0.0134	-69.3443	-68.2978				10.72	0.0613243	-0.0292202	-0.0246189
0.01345	-69.3765	-68.2334				10.76	0.0699271	-0.0385339	-0.0296987
0.0135	-69.3443	-68.2012				10.8	0.0739946	-0.0390303	-0.034589
0.01355	-69.3604	-68.2334				10.84	0.0841089	-0.0347702	-0.0323097
0.0136	-69.3282	-68.2495				10.88	0.0774115	-0.0227226	-0.0250879
0.01365	-69.3282	-68.3622				10.92	0.0571179	-0.0238416	-0.0113231
0.0137	-69.2799	-68.4105				10.96	0.0456143	-0.0268063	-0.00241616
0.01375	-69.3443	-68.3139				11	0.0287413	-0.0192626	-0.00676561
0.0138	-69.3282	-68.2817				11.04	0.0314581	-0.0177807	-0.0134734
0.01385	-69.3121	-68.2656				11.08	0.0400835	-0.0145026	-0.0249897
0.0139	-69.3765	-68.3461				11.12	0.030172	-0.0121935	-0.0351294
0.01395	-69.3282	-68.3139				11.16	0.0291475	-0.0130344	-0.0260592
0.014	-69.3604	-68.3461				11.2	0.0276125	0.000148486	-0.0136649
0.01405	-69.3765	-68.3622				11.24	0.0292981	0.011552	-0.00395528
0.0141	-69.2799	-68.3783				11.28	0.034504	0.00954957	0.011684
0.01415	-69.3443	-68.3622				11.32	0.0293336	0.0122899	0.0206218
0.0142	-69.3282	-68.3622				11.36	0.0320892	0.0162384	0.0280559
0.01425	-69.3121	-68.3461				11.4	0.0250921	0.00907484	0.0308544
0.0143	-69.3121	-68.3622				11.44	0.00715403	0.00348909	0.0219409
0.01435	-69.3282	-68.3461				11.48	0.00386426	0.00211828	0.0171807
0.0144	-69.3604	-68.33				11.52	0.00522784	-0.00233377	-0.000583575
0.01445	-69.296	-68.33				11.56	0.00688167	0.00506755	-0.019785
0.0145	-69.3443	-68.3622				11.6	0.00874704	0.0185289	-0.013388
0.01455	-69.296	-68.3622				11.64	0.0177545	0.014687	-0.0163245
0.0146	-69.3121	-68.3461				11.68	0.0347686	0.002807	-0.0299902
0.01465	-69.2799	-68.3783				11.72	0.0423072	-0.0025456	-0.0458126
0.0147	-69.3443	-68.3783				11.76	0.0475449	-0.00258684	-0.0667777
0.01475	-69.296	-68.3944				11.8	0.0599325	-0.00349451	-0.0654242
0.0148	-69.3604	-68.3622				11.84	0.0638025	-0.0076017	-0.0630675
0.01485	-69.3282	-68.3622				11.88	0.0444432	-0.011342	-0.0625877
0.0149	-69.3282	-68.33				11.92	0.0261033	-0.00926759	-0.0381716
0.01495	-69.3282	-68.4105				11.96	0.0298415	0.0044219	-0.0244005
0.015	-69.2799	-68.4427				12	0.0342575	0.0118732	-0.022086
0.01505	-69.2799	-68.4588				12.04	0.0356307	0.00424179	-0.0136763
0.0151	-69.3121	-68.4266				12.08	0.0327104	0.00559276	-0.00915824
0.01515	-69.3604	-68.4588				12.12	0.023745	0.00807386	-0.00240706
0.0152	-69.3604	-68.4105				12.16	0.0226774	-0.00114818	-0.00411174
0.01525	-69.3604	-68.4588				12.2	0.0202511	-0.00452714	-0.0128218
0.0153	-69.3282	-68.3944				12.24	0.0205849	-0.00123948	-0.0108096
0.01535	-69.3282	-68.4105				12.28	0.0228127	0.00282402	-0.00178395
0.0154	-69.3282	-68.4427				12.32	0.0150578	0.00864993	0.0149503
0.01545	-69.296	-68.4427				12.36	0.0126575	0.0137725	0.0260919
0.0155	-69.3282	-68.4105				12.4	0.00883637	0.0146449	0.0178042
0.01555	-69.296	-68.3622				12.44	0.00615061	0.0155782	-0.000102536
0.0156	-69.2799	-68.4105				12.48	0.0163543	0.0229884	-0.0187131
0.01565	-69.3121	-68.4105				12.52	0.0218146	0.0182852	-0.0231207
0.0157	-69.3282	-68.3944				12.56	0.0255298	0.00413422	-0.00911118
0.01575	-69.296	-68.33				12.6	0.0291862	0.00763804	0.00174444
0.0158	-69.3121	-68.3622				12.64	0.0290707	0.0193135	-0.00112466
0.01585	-69.2638	-68.33				12.68	0.029894	0.0357112	-0.00518331
0.0159	-69.2477	-68.3622				12.72	0.0248076	0.0494922	-0.00410413
0.01595	-69.3443	-68.3622				12.76	0.019292	0.0354213	0.00122028
0.016	-69.2638	-68.4105				12.8	0.0115419	0.0177496	0.0173262
0.01605	-69.296	-68.3622				12.84	0.0040156	0.0142967	0.0356583
0.0161	-69.296	-68.3783				12.88	0.0171824	0.00951752	0.0411192
0.01615	-69.3121	-68.2978				12.92	0.0320568	0.0102641	0.0346163
0.0162	-69.3282	-68.33				12.96	0.0237754	0.0238597	0.0262578
0.01625	-69.2638	-68.2656				13	0.00540434	0.0436917	0.0266971
0.0163	-69.2799	-68.3461				13.04	-0.00852979	0.0543755	0.0304575
0.01635	-69.2638	-68.3139				13.08	-0.0148346	0.053818	0.0371486
0.0164	-69.2638	-68.2978				13.12	-0.0116888	0.0553592	0.0428013
0.01645	-69.2316	-68.3461				13.16	-0.00658774	0.0498429	0.0288855
0.0165	-69.2477	-68.2656				13.2	-0.0104274	0.0371548	0.0183126
0.01655	-69.2477	-68.2817				13.24	-0.0163758	0.0253459	0.0194099
0.0166	-69.2638	-68.2978				13.28	-0.0168517	0.00898004	0.00623776
0.01665	-69.2477	-68.33				13.32	-0.0164343	-0.00527607	0.000179784
0.0167	-69.2316	-68.2978				13.36	-0.0184566	-0.0201622	0.00714895
0.01675	-69.2638	-68.2978				13.4	-0.0220341	-0.0280843	0.00215705
0.0168	-69.2799	-68.2817				13.44	-0.0211815	-0.0169498	0.00207543
0.01685	-69.296	-68.3139				13.48	-0.0158166	-0.0136521	0.0184183
0.0169	-69.296	-68.3139				13.52	-0.0101704	-0.0171069	0.027943
0.01695	-69.2799	-68.3139				13.56	-0.0088914	-0.0129492	0.0246217
0.017	-69.3282	-68.2978				13.6	-0.0172084	-0.0133197	0.0236879
0.01705	-69.3282	-68.3461				13.64	-0.0239326	-0.0060562	0.0237622
0.0171	-69.3443	-68.33				13.68	-0.021563	0.00388064	0.0241391
0.01715	-69.3443	-68.3783				13.72	-0.0194699	-0.00533704	0.0370343
0.0172	-69.3121	-68.3622				13.76	-0.0209209	-0.0199084	0.0547777
0.01725	-69.3121	-68.4105				13.8	-0.0207412	-0.0300114	0.0661494
0.0173	-69.2477	-68.3622				13.84	-0.0245114	-0.0315532	0.063079
0.01735	-69.2638	-68.3622				13.88	-0.0404018	-0.0205784	0.0444485
0.0174	-69.2638	-68.3783				13.92	-0.044256	-0.00997117	0.0318266
0.01745	-69.2477	-68.3622				13.96	-0.0326177	-0.00505818	0.0259538
0.0175	-69.2799	-68.3944				14	-0.0323757	-0.0105837	0.0172336
0.01755	-69.296	-68.4266				14.04	-0.0228708	-0.0275776	0.007324
0.0176	-69.2638	-68.4749				14.08	-0.0019904	-0.0332322	-0.00690159
0.01765	-69.3121	-68.491				14.12	0.00407424	-0.0277068	-0.00881168
0.0177	-69.3121	-68.4427				14.16	0.0155777	-0.0353736	4.30186e-05
0.01775	-69.296	-68.4749				14.2	0.0298357	-0.0446362	-0.00603704
0.0178	-69.2799	-68.4588				14.24	0.0209661	-0.0441852	-0.00554905
0.01785	-69.296	-68.4588				14.28	0.00189387	-0.0516688	0.0197447
0.0179	-69.296	-68.4749				14.32	-0.0112399	-0.0592356	0.0386624
0.01795	-69.2638	-68.4749				14.36	-0.017088	-0.0561436	0.036075
0.018	-69.296	-68.491				14.4	-0.0166635	-0.0532709	0.0255845
0.01805	-69.3282	-68.4749				14.44	-0.0160896	-0.051584	0.0127599
0.0181	-69.3443	-68.4427				14.48	-0.0212295	-0.0500211	-0.000676398
0.01815	-69.3121	-68.4588				14.52	-0.0275196	-0.0436912	-0.00796715
0.0182	-69.3282	-68.5232				14.56	-0.0348558	-0.0341331	-0.00575134
0.01825	-69.2316	-68.491				14.6	-0.0381129	-0.0311571	-1.62453e-05
0.0183	-69.3121	-68.4427				14.64	-0.0185182	-0.0265379	0.000216494
0.01835	-69.3282	-68.491				14.68	0.0114885	-0.0203511	0.00418397
0.0184	-69.296	-68.4749				14.72	0.0299244	-0.0168361	0.0157649
0.01845	-69.2799	-68.5071				14.76	0.0338168	-0.0188853	0.0129244
0.0185	-69.3443	-68.5232				14.8	0.0275249	-0.0305213	-0.00377777
0.01855	-69.3282	-68.6198				14.84	0.0245514	-0.0277949	-0.0164528
0.0186	-69.3282	-68.6359				14.88	0.016643	-0.0136644	-0.0215613
0.01865	-69.2638	-68.6037				14.92	0.00303123	-0.0104354	-0.0182623
0.0187	-69.3443	-68.6359				14.96	-0.00741196	-0.00676078	-0.00609443
0.01875	-69.2799	-68.6037				15	-0.026599	-0.00934161	0.0125741
0.0188	-69.3604	-68.6198				15.04	-0.0358339	-0.0172892	0.0172136
0.01885	-69.2638	-68.5876				15.08	-0.0353396	-0.0106218	0.00544621
0.0189	-69.2638	-68.6037				15.12	-0.0390986	-0.00539127	0.00487506
0.01895	-69.2799	-68.652				15.16	-0.0214423	-0.0112298	0.00784755
0.019	-69.3121	-68.652				15.2	-0.00292664	-0.0171364	0.0156529
0.01905	-69.3121	-68.6037				15.24	-0.00603	-0.0218993	0.0310821
0.0191	-69.2799	-68.6359				15.28	-0.0153089	-0.0251615	0.0218317
0.01915	-69.3121	-68.6681				15.32	-0.0256711	-0.0198519	0.00906022
0.0192	-69.3443	-68.6359				15.36	-0.0119063	-0.00572915	0.00337137
0.01925	-69.296	-68.5715				15.4	0.0213578	0.0012795	-0.0186422
0.0193	-69.3282	-68.6359				15.44	0.0388041	0.00475978	-0.0256642
0.01935	-69.296	-68.652				15.48	0.0342184	0.0179045	-0.0162086
0.0194	-69.3604	-68.652				15.52	0.0100334	0.0298315	-0.00778611
0.01945	-69.3443	-68.6359				15.56	-0.00612247	0.0400039	0.00565435
0.0195	-69.3765	-68.6681				15.6	0.000413449	0.0458694	-0.00242273
0.01955	-69.4248	-68.6842				15.64	0.00484627	0.0315682	-0.0201799
0.0196	-69.3604	-68.6842				15.68	0.00276271	0.0152143	-0.0158739
0.01965	-69.4087	-68.6842				15.72	-0.00987605	0.0170909	-0.0106409
0.0197	-69.3604	-68.7164				15.76	-0.0252344	0.0201355	-0.0113555
0.01975	-69.4087	-68.6842				15.8	-0.0115395	0.0205932	-0.00563049
0.0198	-69.3926	-68.7003				15.84	0.00403728	0.0305338	0.00410699
0.01985	-69.4087	-68.6842				15.88	-0.00707915	0.0315417	0.00879931
0.0199	-69.4248	-68.7325				15.92	-0.00990021	0.0141004	0.00970043
0.01995	-69.3926	-68.7647				15.96	-0.00887667	-0.00128932	0.0202014
0.02	-69.457	-68.7003				16	-0.0146163	-0.00810765	0.0312977
0.02005	-69.4087	-68.652				16.04	-0.0033014	-0.00848297	0.0291396
0.0201	-69.4087	-68.6681				16.08	-0.00280854	-0.00281028	0.0153153
0.02015	-69.3604	-68.7003				16.12	-0.0118792	0.00727555	-0.00444391
0.0202	-69.3926	-68.7003				16.16	-0.00582752	0.0156407	-0.0113014
0.02025	-69.4087	-68.7164				16.2	-0.0130213	0.0137291	-0.0075871
0.0203	-69.4409	-68.7808				16.24	-0.0161986	0.00974035	-0.0115743
0.02035	-69.4409	-68.813				16.28	-0.00950829	0.00463595	-0.0137709
0.0204	-69.457	-68.7808				16.32	-0.012483	-0.000522979	-0.00887405
0.02045	-69.4731	-68.7969				16.36	0.00139337	0.00307537	0.000499286
0.0205	-69.4731	-68.7969				16.4	0.0125794	-0.00151582	0.0199653
0.02055	-69.457	-68.7969				16.44	0.0115613	-0.0111149	0.0386117
0.0206	-69.4892	-68.813				16.48	0.0085895	-0.0099329	0.0417606
0.02065	-69.4892	-68.7969				16.52	-0.0168823	-0.0111652	0.0302013
0.0207	-69.5214	-68.8452				16.56	-0.0287235	-0.0190499	0.0136847
0.02075	-69.4409	-68.8613				16.6	-0.0233613	-0.0308807	0.00808053
0.0208	-69.4409	-68.813				16.64	-0.0305321	-0.0411675	0.0161295
0.02085	-69.4409	-68.8291				16.68	-0.0253568	-0.0484505	0.0254235
0.0209	-69.4087	-68.8452				16.72	-0.0143233	-0.0545911	0.0356638
0.02095	-69.4248	-68.8291				16.76	-0.0140272	-0.0485958	0.0425306
0.021	-69.4892	-68.813				16.8	-0.0262131	-0.0454022	0.0319206
0.02105	-69.457	-68.7969				16.84	-0.0435858	-0.0507693	0.0163529
0.0211	-69.457	-68.8291				16.88	-0.0475132	-0.04863	0.00815086
0.02115	-69.4892	-68.8613				16.92	-0.05759	-0.0491549	0.0033821
0.0212	-69.4731	-68.8935				16.96	-0.0666124	-0.0502218	0.00807478
0.02125	-69.5214	-68.8452				17	-0.0584148	-0.048452	0.0131337
0.0213	-69.5214	-68.9096				17.04	-0.0478991	-0.047518	0.0121244
0.02135	-69.4731	-68.8452				17.08	-0.0241279	-0.0395704	0.0186988
0.0214	-69.457	-68.8774				17.12	-0.00793653	-0.0348751	0.0269405
0.02145	-69.5053	-68.8613				17.16	-0.0102838	-0.032244	0.0336967
0.0215	-69.4731	-68.974				17.2	-0.00184083	-0.0260546	0.0420684
0.02155	-69.5214	-69.0223				17.24	-0.00188404	-0.0216198	0.0419615
0.0216	-69.5214	-68.9418				17.28	-0.0104403	-0.01098	0.0270914
0.02165	-69.5536	-68.9901				17.32	-0.00599773	-0.00589839	0.000419887
0.0217	-69.5375	-68.9901				17.36	-0.00552891	-0.0129026	-0.00809062
0.02175	-69.5697	-68.974				17.4	-0.0114287	-0.0145857	0.00908097
0.0218	-69.6019	-68.9418				17.44	-0.0151589	-0.0118313	0.0164931
0.02185	-69.5858	-68.974				17.48	-0.019212	-0.00575819	0.0147508
0.0219	-69.5858	-68.9901				17.52	-0.0229386	0.00557208	0.00721671
0.02195	-69.6341	-69.0545				17.56	-0.0178392	0.0120382	-0.00882479
0.022	-69.6019	-69.0223				17.6	-0.00439357	0.0124599	-0.0130109
0.02205	-69.5536	-69.0062				17.64	-0.00190235	0.00867194	-0.0180222
0.0221	-69.5536	-69.0062				17.68	-0.0107244	-0.00505799	-0.0275398
0.02215	-69.5375	-68.974				17.72	-0.018182	-0.0138658	-0.0331543
0.0222	-69.5375	-68.974				17.76	-0.0205565	-0.00734137	-0.0490952
0.02225	-69.5536	-69.0384				17.8	-0.015453	-0.00713391	-0.0516584
0.0223	-69.5536	-68.9901				17.84	-0.0118673	-0.00687812	-0.0369465
0.02235	-69.618	-68.9901				17.88	-0.0148365	0.00117705	-0.0340277
0.0224	-69.6502	-68.9418				17.92	-0.0216122	0.00165287	-0.0276391
0.02245	-69.6663	-69.0223				17.96	-0.0346042	0.00769463	-0.0133195
0.0225	-69.6502	-69.0384				18	-0.0458119	0.00962241	-0.0117348
0.02255	-69.618	-68.9901				18.04	-0.0419328	0.00353425	-0.0255574
0.0226	-69.6502	-69.0223				18.08	-0.0265533	0.0193599	-0.0330434
0.02265	-69.7146	-69.0545				18.12	-0.0194424	0.0336649	-0.0139829
0.0227	-69.6985	-69.1189				18.16	-0.0196607	0.0380945	0.00550014
0.02275	-69.6824	-69.0384				18.2	-0.00587752	0.0554368	0.0138809
0.0228	-69.618	-69.0062				18.24	0.0141658	0.0641844	0.0250283
0.02285	-69.6341	-69.0223				18.28	0.0230366	0.0542036	0.0202451
0.0229	-69.6663	-69.0867				18.32	0.0230954	0.0392228	0.0130278
0.02295	-69.6663	-69.135				18.36	0.010312	0.0242452	0.024836
0.023	-69.6663	-69.1189				18.4	-0.013588	0.00661499	0.0257842
0.02305	-69.6663	-69.1189				18.44	-0.0227717	-0.00540872	0.0186288
0.0231	-69.6341	-69.0867				18.48	-0.0204726	0.00114648	0.0219343
0.02315	-69.7307	-69.0867				18.52	-0.0321295	0.00385312	0.0197324
0.0232	-69.7146	-69.0706				18.56	-0.034278	0.000309693	0.0202681
0.02325	-69.6985	-69.0867				18.6	-0.0216025	0.00872049	0.0288765
0.0233	-69.6502	-69.0867				18.64	-0.0276523	0.00989608	0.0173256
0.02335	-69.7146	-69.0384				18.68	-0.0316313	0.00733251	-0.00103227
0.0234	-69.6985	-69.0706				18.72	-0.0240054	0.0149246	0.000577903
0.02345	-69.7629	-69.0706				18.76	-0.0216297	0.0210683	-0.00423769
0.0235	-69.6663	-69.1028				18.8	-0.0141314	0.0312817	-0.0225723
0.02355	-69.6663	-69.1028				18.84	-0.0177253	0.0399649	-0.0244298
0.0236	-69.6824	-69.0384				18.88	-0.0245593	0.0329337	-0.0155634
0.02365	-69.7468	-69.1189				18.92	-0.0142368	0.0296137	-0.0110976
0.0237	-69.7307	-69.0867				18.96	-0.0136526	0.0344459	-0.00580041
0.02375	-69.7146	-69.1189				19	-0.0095844	0.0255716	-0.00686116
0.0238	-69.6985	-69.0545				19.04	0.00642775	0.00995372	-0.0137254
0.02385	-69.6985	-69.135				19.08	0.00957742	0.0040754	-0.0117178
0.0239	-69.7307	-69.0706				19.12	0.00755762	0.00621323	-0.00885271
0.02395	-69.7146	-69.1189				19.16	-0.000729731	0.0152817	-0.00653963
0.024	-69.7146	-69.1028				19.2	-0.00683465	0.0295856	0.00985805
0.02405	-69.7146	-69.1189				19.24	-0.000996667	0.0428805	0.0210706
0.0241	-69.7307	-69.1028				19.28	-0.0049663	0.036401	0.00631254
0.02415	-69.779	-69.1189				19.32	-0.0148366	0.0138118	-0.0122541
0.0242	-69.779	-69.0706				19.36	-0.0180717	0.00984524	-0.0133472
0.02425	-69.7307	-69.1028				19.4	-0.0122366	0.0113768	-0.00888925
0.0243	-69.7307	-69.135				19.44	-0.0026204	0.00682545	-0.013594
0.02435	-69.6985	-69.1028				19.48	0.000813634	0.00845852	-0.0145154
0.0244	-69.7146	-69.1189				19.52	0.00567988	-0.00872338	-0.00828952
0.02445	-69.7468	-69.1028				19.56	0.00867467	-0.0288969	-0.0125897
0.0245	-69.779	-69.0706				19.6	0.0141725	-0.0296757	-0.0166249
0.02455	-69.8273	-69.0706				19.64	0.0280949	-0.0341442	-0.0144458
0.0246	-69.779	-69.0545				19.68	0.0331175	-0.0330528	-0.0203919
0.02465	-69.779	-69.0545				19.72	0.027503	-0.026437	-0.0281119
0.0247	-69.7468	-69.0706				19.76	0.0026009	-0.0234102	-0.0354411
0.02475	-69.7951	-69.0867				19.8	-0.0316185	-0.0177384	-0.0369521
0.0248	-69.7951	-69.1028				19.84	-0.0443914	-0.0219652	-0.0292224
0.02485	-69.8434	-69.0384				19.88	-0.0424422	-0.027263	-0.0295463
0.0249	-69.8434	-69.0867				19.92	-0.0254708	-0.0255521	-0.0234392
0.02495	-69.8273	-69.0706				19.96	-0.00259442	-0.0221481	-0.00434675
0.025	-69.8273	-69.0867				20	0.00541186	-0.0098683	0.010912
0.02505	-69.8434	-69.0223				20.04	0.00308053	0.00305096	0.0321856
0.0251	-69.8112	-69.0706				20.08	-0.00736319	0.016252	0.0444325
0.02515	-69.8112	-69.0545				20.12	-0.00346669	0.0341597	0.0355272
0.0252	-69.7951	-69.1028				20.16	0.0118631	0.0465079	0.0251745
0.02525	-69.8917	-69.1028				20.2	0.0109437	0.0479677	0.014547
0.0253	-69.779	-69.135				20.24	0.0108462	0.0370715	0.0169679
0.02535	-69.8434	-69.1511				20.28	0.0114869	0.0251535	0.0229114
0.0254	-69.8112	-69.1189				20.32	0.00420897	0.0206124	0.0087049
0.02545	-69.7951	-69.135				20.36	-0.00913233	0.0195447	0.00554422
0.0255	-69.7629	-69.1028				20.4	-0.0282106	0.0202058	0.00875719
0.02555	-69.8112	-69.135				20.44	-0.0301832	0.0178292	-0.00302685
0.0256	-69.8595	-69.0867				20.48	-0.0272508	0.012678	-0.00995343
0.02565	-69.8112	-69.1511				20.52	-0.0345433	0.00639703	-0.0166318
0.0257	-69.8112	-69.1672				20.56	-0.0393545	0.00505226	-0.0128118
0.02575	-69.7951	-69.1511				20.6	-0.0464143	0.0148291	0.00634752
0.0258	-69.8273	-69.1028				20.64	-0.040054	0.0244723	0.00853455
0.02585	-69.8434	-69.0545				20.68	-0.00994891	0.0292676	0.00468761
0.0259	-69.8273	-69.0223				20.72	0.0239248	0.031451	0.00123492
0.02595	-69.8273	-69.0384				20.76	0.0394284	0.0293038	-0.00798039
0.026	-69.8434	-69.0545				20.8	0.0336025	0.0228474	-0.00225514
0.02605	-69.8112	-69.0384				20.84	0.0345767	0.0083997	0.00276912
0.0261	-69.8273	-69.0062				20.88	0.0363793	-0.011809	-0.0061667
0.02615	-69.8595	-69.0223				20.92	0.0303477	-0.0193706	-0.00934751
0.0262	-69.8273	-69.0706				20.96	0.0323837	-0.00335657	-0.00690344
0.02625	-69.8112	-69.0545				21	0.0248698	0.0133642	-0.00512865
0.0263	-69.7629	-69.0384				21.04	0.0114676	0.0244929	-0.00343072
0.02635	-69.7951	-69.0384				21.08	0.00448163	0.0398738	0.00119755
0.0264	-69.8273	-68.974				21.12	-0.00323435	0.0355464	0.00133455
0.02645	-69.8595	-68.9579				21.16	-0.00590578	0.0294586	-0.013476
0.0265	-69.7951	-68.9901				21.2	-0.0151125	0.0471245	-0.0234133
0.02655	-69.7951	-69.0062				21.24	-0.0311873	0.0517896	-0.0213589
0.0266	-69.7951	-69.0062				21.28	-0.0437114	0.0390478	-0.0253971
0.02665	-69.7951	-69.0062				21.32	-0.0516251	0.0242406	-0.0285011
0.0267	-69.8112	-69.0384				21.36	-0.0480356	0.0135876	-0.0245746
0.02675	-69.8595	-68.9901				21.4	-0.0429421	0.0145796	-0.0255923
0.0268	-69.8917	-68.974				21.44	-0.0307648	0.0132757	-0.0232005
0.02685	-69.8595	-68.9579				21.48	-0.0170911	0.0163759	-0.010345
0.0269	-69.8595	-69.0223				21.52	-0.0226448	0.0185336	-0.0040438
0.02695	-69.8434	-68.9579				21.56	-0.0198124	0.0120141	-0.00251181
0.027	-69.8112	-69.0384				21.6	-0.0121408	0.0205396	0.00175883
0.02705	-69.8112	-69.0062				21.64	-0.014739	0.0271222	-0.000284561
0.0271	-69.8112	-68.9579				21.68	-0.00680369	0.0298679	0.00551292
0.02715	-69.8112	-68.9579				21.72	-0.0102126	0.0417252	0.0280099
0.0272	-69.779	-68.9579				21.76	-0.031793	0.0459902	0.0497581
0.02725	-69.7629	-69.0062				21.8	-0.0448261	0.0565743	0.0619891
0.0273	-69.7146	-68.974				21.84	-0.0477186	0.0583244	0.0527013
0.02735	-69.6663	-69.0223				21.88	-0.0354994	0.0350883	0.0259775
0.0274	-69.6985	-69.0384				21.92	-0.0270463	0.0240997	0.0135735
0.02745	-69.7307	-69.0706				21.96	-0.0432735	0.0228219	0.0245033
0.0275	-69.7146	-68.9901				22	-0.0523454	0.0246294	0.0435444
0.02755	-69.7307	-68.9901				22.04	-0.0483107	0.0353828	0.0576163
0.0276	-69.7629	-69.0223				22.08	-0.0508034	0.0369522	0.058101
0.02765	-69.7951	-69.0223				22.12	-0.0495926	0.0299972	0.0405546
0.0277	-69.7307	-68.9901				22.16	-0.0435846	0.0129724	0.0152267
0.02775	-69.7468	-69.0223				22.2	-0.0295236	-0.0113862	0.00150052
0.0278	-69.779	-68.9579				22.24	-0.00775777	-0.0225618	0.0110104
0.02785	-69.7468	-68.974				22.28	0.00168809	-0.0241313	0.0332674
0.0279	-69.8273	-68.9418				22.32	0.0173679	-0.0199319	0.026876
0.02795	-69.779	-69.0223				22.36	0.0364903	-0.012416	-0.00600767
0.028	-69.7307	-68.9257				22.4	0.0325447	-0.0140754	-0.0154478
0.02805	-69.6985	-68.9579				22.44	0.0311778	-0.0149847	-0.0107149
0.0281	-69.7307	-68.9579				22.48	0.0243671	-0.00654358	-0.0125668
0.02815	-69.7468	-68.9096				22.52	0.00615049	0.00390085	-0.00990715
0.0282	-69.6985	-68.9257				22.56	0.00904333	0.0191143	-0.0061586
0.02825	-69.7146	-68.9579				22.6	0.0082743	0.0321972	0.00167143
0.0283	-69.7307	-68.9418				22.64	0.00018935	0.0309408	0.00881521
0.02835	-69.6985	-68.974				22.68	5.65211e-05	0.02858	0.00827046
0.0284	-69.6502	-68.974				22.72	-0.0143073	0.030824	0.00901088
0.02845	-69.6663	-68.974				22.76	-0.0231251	0.0268428	0.0124066
0.0285	-69.6824	-68.9579				22.8	-0.010153	0.019391	0.0257431
0.02855	-69.6663	-68.974				22.84	0.00510422	0.00552268	0.0327088
0.0286	-69.7146	-68.974				22.88	0.00877764	-0.0182269	0.0200064
0.02865	-69.6663	-69.0223				22.92	-0.0072768	-0.0302639	0.01551
0.0287	-69.6824	-68.9579				22.96	-0.0259707	-0.0278704	0.0147548
0.02875	-69.7307	-68.9901				23	-0.0351007	-0.0304227	0.00506582
0.0288	-69.6824	-68.9901				23.04	-0.0358059	-0.0237801	-0.00448137
0.02885	-69.6985	-68.9418				23.08	-0.024411	-0.00360816	-0.014315
0.0289	-69.618	-68.974				23.12	-0.0137617	-0.000561596	-0.0182308
0.02895	-69.6824	-68.9418				23.16	-0.00967164	-0.00574025	-0.0160083
0.029	-69.6341	-68.974				23.2	-0.00485536	0.00180428	-0.0092828
0.02905	-69.6341	-68.9901				23.24	-0.00260748	0.012436	-0.000819906
0.0291	-69.6663	-68.9579				23.28	-0.00771841	0.0244916	-0.000197298
0.02915	-69.6341	-68.974				23.32	-0.0105769	0.0364383	0.000756982
0.0292	-69.6019	-68.9901				23.36	-0.00578084	0.0448676	0.00244484
0.02925	-69.5858	-69.0384				23.4	-0.00279584	0.0429312	0.00565903
0.0293	-69.6341	-69.0545				23.44	0.00309422	0.0289137	0.0182117
0.02935	-69.6341	-69.1028				23.48	0.00199682	0.0263469	0.0308719
0.0294	-69.618	-69.0545				23.52	-0.0154467	0.0255614	0.0404753
0.02945	-69.5697	-69.0706				23.56	-0.0189365	0.0172785	0.0392242
0.0295	-69.6019	-69.0062				23.6	-0.0115522	0.0249894	0.0268175
0.02955	-69.5858	-69.0223				23.64	-0.00909763	0.0314147	0.0196197
0.0296	-69.6019	-69.0706				23.68	-0.0049586	0.028709	0.0115176
0.02965	-69.618	-69.1028				23.72	-0.0119742	0.0305084	-0.00174848
0.0297	-69.6341	-69.1028				23.76	-0.0257291	0.0278362	-0.0156434
0.02975	-69.6019	-68.9901				23.8	-0.0306412	0.0210027	-0.0239502
0.0298	-69.6019	-68.974				23.84	-0.0241503	0.00152552	-0.0227953
0.02985	-69.618	-69.0062				23.88	-0.00501964	-0.0186665	-0.028671
0.0299	-69.7146	-69.0384				23.92	0.0167769	-0.0158297	-0.0346888
0.02995	-69.6341	-69.0706				23.96	0.0340618	-0.0162966	-0.0317438
0.03	-69.618	-69.135				24	0.0382906	-0.0257994	-0.034704
0.03005	-69.6985	-69.0706				24.04	0.0352261	-0.031332	-0.0305548
0.0301	-69.7307	-69.0867				24.08	0.0315411	-0.0378179	-0.0182632
0.03015	-69.7307	-69.0545				24.12	0.0112483	-0.0385884	-0.0165102
0.0302	-69.6985	-69.1028				24.16	-0.000395458	-0.0332579	-0.0108687
0.03025	-69.6824	-69.0545				24.2	0.0065315	-0.0166365	0.00646027
0.0303	-69.6985	-69.0706				24.24	0.000853706	-0.000745462	0.0173711
0.03035	-69.6824	-69.0223				24.28	0.00280327	-0.0126952	0.0124283
0.0304	-69.6502	-69.0867				24.32	0.0173146	-0.0272518	0.00199937
0.03045	-69.6341	-69.0223				24.36	0.0171947	-0.0258074	-0.00411346
0.0305	-69.6824	-69.0384				24.4	0.0062168	-0.0206872	-0.0111663
0.03055	-69.6502	-69.0545				24.44	-0.0117468	-0.0148565	-0.0128602
0.0306	-69.6824	-69.0384				24.48	-0.020515	-0.0217135	-0.00182874
0.03065	-69.7146	-69.0706				24.52	-0.00916022	-0.0431305	0.00540898
0.0307	-69.6663	-69.0223				24.56	-0.00178858	-0.066447	0.00434351
0.03075	-69.6824	-69.0545				24.6	-0.00502749	-0.0782485	0.00646041
0.0308	-69.6824	-69.0545				24.64	-0.0121253	-0.0671456	0.0145505
0.03085	-69.6824	-68.9901				24.68	-0.0172859	-0.0511402	0.0302745
0.0309	-69.6663	-69.0545				24.72	-0.00721336	-0.039889	0.0449761
0.03095	-69.6985	-69.0545				24.76	0.00935276	-0.0319689	0.0476604
0.031	-69.6824	-69.0867				24.8	0.0186352	-0.0382389	0.0480868
0.03105	-69.6663	-69.1189				24.84	0.027941	-0.0435631	0.0459275
0.0311	-69.6985	-69.0706				24.88	0.0335366	-0.0428339	0.033688
0.03115	-69.6663	-69.1028				24.92	0.0229957	-0.0419418	0.0247223
0.0312	-69.7307	-69.135				24.96	0.00632968	-0.0242514	0.0192923
0.03125	-69.7146	-69.1672				25	-0.0036662	-0.00995833	0.00955828
0.0313	-69.6663	-69.1511				25.04	-0.0159284	-0.0161985	0.0060907
0.03135	-69.6824	-69.1511				25.08	-0.0312076	-0.0206829	0.00948235
0.0314	-69.6824	-69.135				25.12	-0.028347	-0.025476	0.0145796
0.03145	-69.6824	-69.135				25.16	-0.0108417	-0.0241554	0.021233
0.0315	-69.7146	-69.1511				25.2	0.00398151	-0.00516473	0.0208026
0.03155	-69.6502	-69.1511				25.24	0.0249144	0.00916951	0.015852
0.0316	-69.6985	-69.1994				25.28	0.0481291	0.0119992	0.0168474
0.03165	-69.6985	-69.135				25.32	0.0578815	0.00869152	0.0212122
0.0317	-69.6824	-69.0867				25.36	0.0495883	0.00643701	0.0251014
0.03175	-69.6502	-69.0706				25.4	0.0225691	0.00767891	0.0245087
0.0318	-69.7146	-69.1189				25.44	0.00656155	-0.00892726	0.0188382
0.03185	-69.6341	-69.135				25.48	0.015139	-0.0329989	0.0120399
0.0319	-69.6502	-69.1028				25.52	0.0251301	-0.0485996	-0.00127684
0.03195	-69.6502	-69.1189				25.56	0.040306	-0.0654844	-0.0136364
0.032	-69.6985	-69.1511				25.6	0.0536417	-0.0601252	-0.0112199
0.03205	-69.7468	-69.135				25.64	0.0527612	-0.0328395	-0.00630274
0.0321	-69.7307	-69.1028				25.68	0.0547844	-0.0196761	-0.00421354
0.03215	-69.7146	-69.1189				25.72	0.0522998	-0.0195992	0.000947873
0.0322	-69.6824	-69.1672				25.76	0.0427643	-0.032261	-0.000762631
0.03225	-69.6824	-69.1994				25.8	0.0378111	-0.0541288	-0.00460546
0.0323	-69.6985	-69.1511				25.84	0.0250954	-0.0599178	0.00527072
0.03235	-69.6824	-69.2316				25.88	0.0124454	-0.0469734	0.0173072
0.0324	-69.6502	-69.1994				25.92	0.0144712	-0.0229919	0.0173241
0.03245	-69.7307	-69.1833				25.96	0.0208594	-0.000369729	0.0128498
0.0325	-69.6824	-69.1511				26	0.0259355	0.00371184	0.00620741
0.03255	-69.7468	-69.1189				26.04	0.0278115	-0.00631669	-0.00225141
0.0326	-69.7468	-69.1189				26.08	0.0253661	-0.013845	-0.00390997
0.03265	-69.779	-69.135				26.12	0.019897	-0.0150479	-0.00517956
0.0327	-69.7468	-69.1511				26.16	0.0103137	-0.0211399	-0.00631359
0.03275	-69.8273	-69.2155				26.2	0.00571488	-0.0250595	-0.002144
0.0328	-69.7629	-69.1833				26.24	0.0122522	-0.0229236	-0.00519805
0.03285	-69.8112	-69.1511				26.28	0.0208138	-0.0343803	-0.00542426
0.0329	-69.7951	-69.1672				26.32	0.0283348	-0.0422483	0.00512376
0.03295	-69.7468	-69.1511				26.36	0.0320476	-0.0386411	0.00896472
0.033	-69.8112	-69.1028				26.4	0.02789	-0.0446468	0.00783858
0.03305	-69.8273	-69.1189				26.44	0.0302377	-0.0383332	0.000609759
0.0331	-69.7951	-69.0867				26.48	0.0403069	-0.0195198	-0.0128344
0.03315	-69.779	-69.1028				26.52	0.0421976	-0.0149235	-0.0183101
0.0332	-69.7629	-69.1833				26.56	0.0459755	-0.0173398	-0.0190657
0.03325	-69.7951	-69.1672				26.6	0.0604671	-0.0228098	-0.0187133
0.0333	-69.7468	-69.1833				26.64	0.0691508	-0.0291403	-0.0203783
0.03335	-69.779	-69.1672				26.68	0.0676298	-0.0381655	-0.0272239
0.0334	-69.7951	-69.1994				26.72	0.0668529	-0.049062	-0.0339656
0.03345	-69.8434	-69.1833				26.76	0.0638213	-0.0490981	-0.0396238
0.0335	-69.8917	-69.1833				26.8	0.0552093	-0.0505381	-0.0375559
0.03355	-69.8112	-69.1994				26.84	0.053114	-0.0439855	-0.0315253
0.0336	-69.8595	-69.1511				26.88	0.0535087	-0.0162293	-0.0253911
0.03365	-69.8917	-69.1511				26.92	0.0560004	0.00338577	-0.00892079
0.0337	-69.8756	-69.1511				26.96	0.0782303	0.0116706	0.00877925
0.03375	-69.8917	-69.1511				27	0.0957295	0.0138181	0.0250265
0.0338	-69.9239	-69.1189				27.04	0.0829379	0.00406018	0.045002
0.03385	-69.94	-69.135				27.08	0.0620752	-0.00174631	0.0567498
0.0339	-69.94	-69.1189				27.12	0.0477521	-0.0024925	0.0570087
0.03395	-69.8917	-69.1028				27.16	0.0483903	-0.0131596	0.0523786
0.034	-69.8595	-69.0706				27.2	0.0658871	-0.0290659	0.0487737
0.03405	-69.9239	-69.1028				27.24	0.0748014	-0.0344854	0.0412279
0.0341	-69.9561	-69.0867				27.28	0.067278	-0.0399346	0.0242728
0.03415	-69.9561	-69.1189				27.32	0.0546377	-0.0534485	0.00613077
0.0342	-69.94	-69.1028				27.36	0.0386162	-0.0546542	-0.00954393
0.03425	-69.9561	-69.1028				27.4	0.024618	-0.0473903	-0.0162841
0.0343	-69.9239	-69.1028				27.44	0.0163477	-0.0349158	-0.0128651
0.03435	-69.94	-69.1189				27.48	0.00848685	-0.0193411	-0.00902481
0.0344	-69.8917	-69.0706				27.52	0.00660196	-0.0163279	-0.00602807
0.03445	-69.9561	-69.0545				27.56	0.0134189	-0.00129495	-0.00518842
0.0345	-69.8917	-69.1189				27.6	0.0157712	0.0233789	-0.00575804
0.03455	-69.9561	-69.1672				27.64	0.0159616	0.0282309	-0.00489629
0.0346	-69.9722	-69.1189				27.68	0.0210873	0.0218027	-0.00182864
0.03465	-69.94	-69.135				27.72	0.021858	0.00941134	-0.00170042
0.0347	-69.9239	-69.135				27.76	0.0169377	0.00782908	-0.00415155
0.03475	-69.9078	-69.1672				27.8	0.013548	0.0171923	0.00451294
0.0348	-69.9883	-69.1028				27.84	0.0137998	0.0165429	0.0103037
0.03485	-69.8756	-69.0867				27.88	0.0111045	0.0193479	0.00746972
0.0349	-69.9078	-69.0706				27.92	0.00442467	0.0208736	0.00787581
0.03495	-69.8917	-69.1189				27.96	0.00206691	0.0156256	0.00394403
0.035	-69.8917	-69.0706				28	-0.00536294	0.0147915	0.012106
0.03505	-69.9239	-69.1189				28.04	-0.0164031	0.0187138	0.0201042
0.0351	-69.9078	-69.1189				28.08	-0.01218	0.0286226	0.006971
0.03515	-69.8756	-69.1672				28.12	0.00176475	0.0187782	-0.00127577
0.0352	-69.9078	-69.1672				28.16	0.0182536	-0.00491089	-0.0173124
0.03525	-69.9239	-69.1833				28.2	0.0322623	-0.00669149	-0.0265575
0.0353	-69.8756	-69.135				28.24	0.0332677	-0.00318262	-0.008275
0.03535	-69.8273	-69.1672				28.28	0.0216426	-0.000740799	-0.00446039
0.0354	-69.8595	-69.1511				28.32	-0.000944474	0.00742768	-0.00732035
0.03545	-69.8756	-69.1994				28.36	-0.0191945	0.0058008	-0.0171642
0.0355	-69.8595	-69.135				28.4	-0.0220681	-0.00523813	-0.0416682
0.03555	-69.8756	-69.1672				28.44	-0.019464	-0.00829207	-0.0449063
0.0356	-69.9239	-69.135				28.48	-0.00707199	0.00315365	-0.0369765
0.03565	-69.9239	-69.1189				28.52	0.010588	0.0130513	-0.0258977
0.0357	-69.9078	-69.1028				28.56	0.014687	0.0227647	-0.0149165
0.03575	-69.8917	-69.1189				28.6	0.0102289	0.0299953	-0.00813003
0.0358	-69.8917	-69.1028				28.64	0.0103444	0.016631	0.00512474
0.03585	-69.9078	-69.0867				28.68	0.0128542	0.00946307	-0.00466434
0.0359	-69.8756	-69.1511				28.72	0.00256987	0.014624	-0.017917
0.03595	-69.8917	-69.135				28.76	-0.0170916	0.00480832	-0.0139684
0.036	-69.8756	-69.1028				28.8	-0.0231868	-0.00661682	-0.0189021
0.03605	-69.8434	-69.1189				28.84	-0.0186814	-0.000443295	-0.00500578
0.0361	-69.8434	-69.0706				28.88	-0.0139187	0.0091114	0.0119614
0.03615	-69.8756	-69.1028				28.92	-0.00898509	-0.00223161	0.0114921
0.0362	-69.8112	-69.0867				28.96	-0.0119461	-0.0123845	0.0228604
0.03625	-69.8112	-69.1189				29	-0.0159732	-0.00644618	0.0202736
0.0363	-69.7951	-69.0867				29.04	-0.0160818	-0.0149056	0.00895869
0.03635	-69.779	-69.1511				29.08	-0.0237001	-0.0230748	0.0100568
0.0364	-69.7951	-69.1672				29.12	-0.0229019	-0.0213278	0.00400808
0.03645	-69.7951	-69.1511				29.16	-0.00503928	-0.0162257	0.00468655
0.0365	-69.7951	-69.0867				29.2	0.006872	0.0125106	0.0133983
0.03655	-69.8273	-69.1028				29.24	0.0106051	0.0401718	0.0158486
0.0366	-69.8434	-69.135				29.28	0.013097	0.0467518	0.00879834
0.03665	-69.779	-69.135				29.32	0.0161064	0.0398308	-0.0118499
0.0367	-69.7629	-69.0706				29.36	0.0200651	0.0206123	-0.0271007
0.03675	-69.7951	-69.1028				29.4	0.0170051	0.00701408	-0.031786
0.0368	-69.8756	-69.1028				29.44	0.0153113	-3.37119e-06	-0.0303662
0.03685	-69.8595	-69.135				29.48	0.0130745	0.00538225	-0.021539
0.0369	-69.8434	-69.1189				29.52	0.00488224	0.0218193	-0.0266912
0.03695	-69.779	-69.1189				29.56	0.0123208	0.024185	-0.0385527
0.037	-69.8273	-69.1189				29.6	0.0204436	0.0204275	-0.032329
0.03705	-69.7629	-69.0867				29.64	0.0162299	0.00911736	-0.0295278
0.0371	-69.8112	-69.135				29.68	0.0178588	-0.000193858	-0.034244
0.03715	-69.7629	-69.0706				29.72	0.00796205	0.0133402	-0.0206077
0.0372	-69.8434	-69.0706				29.76	-0.00840457	0.0163274	-0.0130716
0.03725	-69.7629	-69.0706				29.8	-0.0109137	0.00742718	-0.0278109
0.0373	-69.7629	-69.1189				29.84	-0.0165138	0.0127502	-0.0360716
0.03735	-69.7468	-69.1511				29.88	-0.018366	0.0216884	-0.0406415
0.0374	-69.779	-69.0867				29.92	-0.00947814	0.0291907	-0.040264
0.03745	-69.7951	-69.135				29.96	-0.000254867	0.0322575	-0.025609
0.0375	-69.7468	-69.135				30	0.0109631	0.0230845	-0.018893
0.03755	-69.779	-69.135				30.04	0.0122642	0.00175339	-0.0164166
0.0376	-69.8112	-69.135				30.08	0.00281281	-0.0185343	-0.0146431
0.03765	-69.7629	-69.1028				30.12	-0.00621168	-0.0196434	-0.0272491
0.0377	-69.7629	-69.0706				30.16	-0.0174697	-0.00641209	-0.0365924
0.03775	-69.8434	-69.0706				30.2	-0.0198496	0.0091998	-0.0289308
0.0378	-69.7951	-69.0867				30.24	-0.00834025	0.0149133	-0.0108461
0.03785	-69.8273	-69.1189				30.28	-0.000386882	0.00253825	0.00167543
0.0379	-69.7629	-69.1189				30.32	0.00158283	-0.0082393	-0.00424657
0.03795	-69.7629	-69.1189				30.36	0.00487177	-0.00330345	-0.0149951
0.038	-69.7307	-69.1028				30.4	0.00207614	0.00172991	-0.010628
0.03805	-69.779	-69.135				30.44	-0.0065029	0.000426041	0.0113986
0.0381	-69.7307	-69.1189				30.48	-0.0080462	0.0026686	0.0266656
0.03815	-69.7468	-69.0706				30.52	-0.0101878	0.00298552	0.0171562
0.0382	-69.8112	-69.0545				30.56	-0.0191827	0.00129613	-0.00170971
0.03825	-69.8112	-69.0706				30.6	-0.0232263	0.0050685	-0.015095
0.0383	-69.7468	-69.1189				30.64	-0.0269212	-0.000332911	-0.0186406
0.03835	-69.7629	-69.0867				30.68	-0.0337636	-0.00845023	-0.0219381
0.0384	-69.7951	-69.1028				30.72	-0.0331322	-0.000288722	-0.0282312
0.03845	-69.7468	-69.1028				30.76	-0.0261869	0.0100023	-0.0219523
0.0385	-69.7629	-69.0545				30.8	-0.0140981	0.0145894	-0.0123105
0.03855	-69.7629	-69.0706				30.84	-0.000169556	0.0198123	-0.00663519
0.0386	-69.7629	-69.0867				30.88	-0.000711432	0.0188867	-0.00226874
0.03865	-69.7951	-69.1028				30.92	-0.0178753	0.00271187	-0.00874589
0.0387	-69.8112	-69.0223				30.96	-0.0374154	-0.0158089	-0.00767725
0.03875	-69.8273	-69.0867				31	-0.0451693	-0.0191996	0.00369347
0.0388	-69.8273	-69.1028				31.04	-0.0379191	-0.0155286	-0.00324493
0.03885	-69.7951	-69.0867				31.08	-0.0320824	-0.00918178	-0.0147173
0.0389	-69.7629	-69.0867				31.12	-0.031938	-0.000993203	-0.0139897
0.03895	-69.7468	-69.0384				31.16	-0.0289577	0.0039412	-0.0147798
0.039	-69.7629	-69.0384				31.2	-0.0325757	0.00978319	-0.0168186
0.03905	-69.7629	-69.0706				31.24	-0.0358087	0.00471071	-0.0186403
0.0391	-69.7951	-69.1028				31.28	-0.023385	-0.0106509	-0.0268457
0.03915	-69.8112	-69.1028				31.32	-0.00559211	-0.0166965	-0.0344471
0.0392	-69.8273	-69.1028				31.36	0.0118725	-0.0151433	-0.0387832
0.03925	-69.8273	-69.1189				31.4	0.0187266	-0.00801413	-0.045043
0.0393	-69.7951	-69.135				31.44	0.00963682	0.00106753	-0.0420632
0.03935	-69.7951	-69.1833				31.48	0.00387697	0.00259401	-0.0252668
0.0394	-69.8112	-69.1994				31.52	1.00749e-05	-0.00410418	-0.0146156
0.03945	-69.7951	-69.1672				31.56	-0.00704303	-0.00891121	-0.0172216
0.0395	-69.8434	-69.1189				31.6	-0.010014	-0.00399853	-0.0215018
0.03955	-69.8595	-69.0706				31.64	-0.0144208	-0.00845432	-0.0216192
0.0396	-69.8273	-69.135				31.68	-0.0233608	-0.0166344	-0.0163947
0.03965	-69.8273	-69.1028				31.72	-0.0353025	-0.00767742	-0.0138617
0.0397	-69.8112	-69.1028				31.76	-0.0397421	-0.00703191	-0.0211279
0.03975	-69.8434	-69.1028				31.8	-0.0331634	-0.0152347	-0.0253669
0.0398	-69.8273	-69.1028				31.84	-0.0292043	-0.00927268	-0.0205397
0.03985	-69.8595	-69.135				31.88	-0.0210914	-0.00107853	-0.0120649
0.0399	-69.8112	-69.0867				31.92	-0.00880352	0.00389902	-0.00112571
0.03995	-69.8434	-69.0867				31.96	-0.00535037	0.0104383	0.0050793
0.04	-69.7951	-69.1028				32	-0.00214089	0.0136371	0.00189529
0.04005	-69.8273	-69.1994				32.04	0.00737378	0.0116706	-0.0121053
0.0401	-69.8595	-69.1833				32.08	0.0211849	0.0105074	-0.023669
0.04015	-69.8273	-69.135				32.12	0.0329839	0.00924015	-0.0107643
0.0402	-69.8595	-69.1672				32.16	0.042168	0.000742014	0.00521916
0.04025	-69.9078	-69.1994				32.2	0.0504869	-0.00277304	0.0100693
0.0403	-69.8112	-69.1672				32.24	0.0448609	0.00353114	0.0171954
0.04035	-69.779	-69.1994				32.28	0.0329944	0.00625794	0.0118028
0.0404	-69.8434	-69.1994				32.32	0.0188796	0.00861652	0.00448427
0.04045	-69.8112	-69.1994				32.36	-0.00855024	0.0161278	0.0116697
0.0405	-69.9078	-69.1511				32.4	-0.030407	0.0233001	0.013806
0.04055	-69.8756	-69.1511				32.44	-0.042806	0.0225602	0.0157593
0.0406	-69.9078	-69.1672				32.48	-0.0474055	0.0119774	0.0160454
0.04065	-69.8595	-69.1672				32.52	-0.0325449	-0.00208963	0.00649867
0.0407	-69.8756	-69.1511				32.56	-0.0154181	-0.0146158	-0.00146414
0.04075	-69.8756	-69.1189				32.6	-0.001629	-0.0215397	-0.0163735
0.0408	-69.9078	-69.0867				32.64	0.00968408	-0.0298082	-0.0288987
0.04085	-69.8756	-69.135				32.68	0.0125169	-0.0421219	-0.022342
0.0409	-69.9078	-69.135				32.72	0.0150225	-0.0375202	-0.0135874
0.04095	-69.8434	-69.1511				32.76	0.00322225	-0.0197956	-0.00749677
0.041	-69.8273	-69.1672				32.8	-0.0165073	-0.0117852	0.000843191
0.04105	-69.8434	-69.1994				32.84	-0.0221285	-0.00398683	0.0080537
0.0411	-69.8434	-69.1833				32.88	-0.0256527	0.0103768	0.0115853
0.04115	-69.8756	-69.1994				32.92	-0.0130247	0.0187362	0.0134534
0.0412	-69.8595	-69.2799				32.96	0.0108178	0.0224404	0.0196704
0.04125	-69.779	-69.2638				33	0.010187	0.0214039	0.0243525
0.0413	-69.8112	-69.2316				33.04	0.00359579	0.0180822	0.0225948
0.04135	-69.7951	-69.1994				33.08	-0.00330531	0.0204472	0.0202374
0.0414	-69.8917	-69.2638				33.12	-0.0199595	0.0106346	0.0205024
0.04145	-69.8434	-69.1833				33.16	-0.0238909	-0.00715976	0.0180068
0.0415	-69.8434	-69.2155				33.2	-0.0198541	-0.00718035	0.00283104
0.04155	-69.8756	-69.2155				33.24	-0.0179025	-0.00394067	-0.0115307
0.0416	-69.8273	-69.2477				33.28	-0.0165794	-0.00620059	-0.0080485
0.04165	-69.8434	-69.2316				33.32	-0.0215749	-0.00590457	-0.000707012
0.0417	-69.8595	-69.2316				33.36	-0.0303063	-0.00338156	0.000262565
0.04175	-69.8595	-69.2155				33.4	-0.0517742	0.0034338	0.00124558
0.0418	-69.8917	-69.2477				33.44	-0.0738038	-0.00141497	0.00393875
0.04185	-69.9239	-69.2799				33.48	-0.0759706	-0.0202347	0.00447845
0.0419	-69.9078	-69.296				33.52	-0.079563	-0.0292022	0.00319047
0.04195	-69.9239	-69.2638				33.56	-0.0781757	-0.0245493	0.00844573
0.042	-69.9722	-69.3282				33.6	-0.0672343	-0.0194393	0.0221391
0.04205	-69.9078	-69.3282				33.64	-0.0716691	-0.0230386	0.0322748
0.0421	-69.9239	-69.296				33.68	-0.0672472	-0.0256999	0.0315663
0.04215	-69.94	-69.3121				33.72	-0.0490878	-0.0251519	0.028778
0.0422	-69.8917	-69.3282				33.76	-0.0404092	-0.0253125	0.0249546
0.04225	-69.94	-69.3121				33.8	-0.0263354	-0.0136542	0.0148633
0.0423	-69.9239	-69.3282				33.84	-0.0173266	0.00140473	0.00841458
0.04235	-69.8595	-69.2477				33.88	-0.0196967	0.0181176	0.0045843
0.0424	-69.8917	-69.2316				33.92	-0.00815675	0.038075	0.00125705
0.04245	-69.8595	-69.2316				33.96	0.00413311	0.0430178	0.00509262
0.0425	-69.8756	-69.2638				34	0.00390917	0.0485727	-1.78569e-05
0.04255	-69.9078	-69.2155				34.04	-0.00169625	0.0538891	-0.0104522
0.0426	-69.8434	-69.2477				34.08	-0.0176286	0.0432651	-0.00164216
0.04265	-69.94	-69.2638				34.12	-0.037279	0.0371818	0.0140677
0.0427	-69.9239	-69.2799				34.16	-0.0461108	0.0322334	0.0168838
0.04275	-69.9239	-69.296				34.2	-0.0458362	0.0229389	0.0116613
0.0428	-69.9722	-69.3282				34.24	-0.0417323	0.0186308	0.00899842
0.04285	-69.94	-69.3121				34.28	-0.0271413	0.0181756	0.00572738
0.0429	-69.9239	-69.3443				34.32	-0.00801732	0.0285753	0.00124453
0.04295	-69.8917	-69.3765				34.36	-0.00111826	0.0403079	0.00297141
0.043	-69.8595	-69.4248				34.4	0.00513295	0.041175	-0.00288063
0.04305	-69.9239	-69.3765				34.44	0.0152685	0.0368874	-0.0170135
0.0431	-69.8756	-69.3765				34.48	0.0181921	0.0324224	-0.0227928
0.04315	-69.8595	-69.3765				34.52	0.0214578	0.034845	-0.0214978
0.0432	-69.8917	-69.4087				34.56	0.0150196	0.0459268	-0.00806195
0.04325	-69.8756	-69.3443				34.6	-0.0029166	0.0600378	0.00611209
0.0433	-69.8434	-69.3765				34.64	-0.00426316	0.0628499	0.00425925
0.04335	-69.8756	-69.3443				34.68	0.00228459	0.0579318	0.00665081
0.0434	-69.8595	-69.3282				34.72	0.00333882	0.0607247	0.0196919
0.04345	-69.8756	-69.3121				34.76	0.00745033	0.0549765	0.0346893
0.0435	-69.8434	-69.3121				34.8	0.000889734	0.0456396	0.0471619
0.04355	-69.9078	-69.296				34.84	-0.0140755	0.0491062	0.0475961
0.0436	-69.94	-69.3121				34.88	-0.0146355	0.0493064	0.0331309
0.04365	-69.9561	-69.296				34.92	-0.00953315	0.045135	0.00507452
0.0437	-69.8917	-69.3443				34.96	-0.0125608	0.037563	-0.00505225
0.04375	-69.8917	-69.3282				35	-0.0194785	0.0262271	0.0162327
0.0438	-69.9078	-69.3926				35.04	-0.0260018	0.0249825	0.0235067
0.04385	-69.8434	-69.3443				35.08	-0.0303276	0.0303095	0.0136806
0.0439	-69.8112	-69.4087				35.12	-0.0323427	0.0272844	0.0026079
0.04395	-69.8273	-69.4087				35.16	-0.0277181	0.0153096	-0.0161003
0.044	-69.8273	-69.4409				35.2	-0.0160071	0.015678	-0.0211438
0.04405	-69.8595	-69.4087				35.24	-0.0074439	0.0278659	-0.0195471
0.0441	-69.9078	-69.3926				35.28	0.00258029	0.0323791	-0.0280645
0.04415	-69.8756	-69.3765				35.32	0.0203926	0.0365295	-0.0263087
0.0442	-69.8917	-69.4248				35.36	0.0306252	0.0353208	-0.0185062
0.04425	-69.8434	-69.4248				35.4	0.0250336	0.0196013	-0.0160528
0.0443	-69.8273	-69.3765				35.44	0.0121472	-0.00291485	-0.0127645
0.04435	-69.8917	-69.3765				35.48	0.00279799	-0.019843	-0.00522617
0.0444	-69.8917	-69.3926				35.52	0.00369122	-0.0146127	0.00241373
0.04445	-69.8917	-69.3121				35.56	0.0142291	-0.0098295	0.0060534
0.0445	-69.8756	-69.3282				35.6	0.0311587	-0.00869219	0.0207237
0.04455	-69.8595	-69.3282				35.64	0.0466741	0.0159675	0.0405194
0.0446	-69.8595	-69.3443				35.68	0.0542444	0.0342606	0.0495973
0.04465	-69.8595	-69.3121				35.72	0.0498923	0.0388986	0.0573707
0.0447	-69.8595	-69.296				35.76	0.0337318	0.0492626	0.056386
0.04475	-69.8595	-69.3443				35.8	0.0260887	0.0536545	0.0495319
0.0448	-69.8112	-69.2799				35.84	0.0307555	0.0557621	0.0411184
0.04485	-69.8273	-69.3282				35.88	0.0244724	0.0463894	0.020702
0.0449	-69.8273	-69.296				35.92	0.00884245	0.0252165	0.0131044
0.04495	-69.779	-69.3765				35.96	-0.00448427	0.021818	0.0117492
0.045	-69.7951	-69.3604				36	-0.0129812	0.0294294	-0.00518642
0.04505	-69.8434	-69.296				36.04	-0.0129785	0.0322406	-0.0132986
0.0451	-69.7951	-69.3765				36.08	-0.0122775	0.0249426	-0.014159
0.04515	-69.8595	-69.3926				36.12	-0.0140363	0.00894769	-0.0176922
0.0452	-69.8434	-69.3604				36.16	-0.00860619	-0.000313786	-0.0202925
0.04525	-69.8112	-69.3765				36.2	0.00457323	0.00412728	-0.0184548
0.0453	-69.8434	-69.3765				36.24	0.012825	0.0287358	0.00014576
0.04535	-69.8112	-69.3121				36.28	0.0081376	0.0515563	0.014093
0.0454	-69.8756	-69.2799				36.32	-0.000462507	0.0429812	0.0139795
0.04545	-69.9078	-69.2638				36.36	-0.010041	0.0325765	0.0166577
0.0455	-69.8917	-69.2638				36.4	-0.0193144	0.0349495	0.0109849
0.04555	-69.7951	-69.3282				36.44	-0.0184271	0.031523	0.00294422
0.0456	-69.8595	-69.2799				36.48	-0.0155682	0.0327779	0.00404109
0.04565	-69.8112	-69.3282				36.52	-0.0153547	0.0381603	0.0100902
0.0457	-69.8273	-69.2799				36.56	-0.0103195	0.0354836	0.0227364
0.04575	-69.8434	-69.3282				36.6	-0.00385507	0.0276257	0.025032
0.0458	-69.8273	-69.2799				36.64	0.00024528	0.0110686	0.0136875
0.04585	-69.8434	-69.3121				36.68	-0.00494897	-0.00186069	0.0108632
0.0459	-69.8595	-69.3282				36.72	-0.0193498	0.00554015	0.0141344
0.04595	-69.8434	-69.3443				36.76	-0.032952	0.0160092	0.00669524
0.046	-69.8434	-69.3121				36.8	-0.0386085	0.0133612	-0.00481339
0.04605	-69.8112	-69.3282				36.84	-0.0277939	0.00316021	-0.00529986
0.0461	-69.8595	-69.3121				36.88	-0.0147237	-0.00434946	-0.00550328
0.04615	-69.8273	-69.2638				36.92	-0.01209	-0.000794786	-0.00903979
0.0462	-69.8112	-69.3121				36.96	-0.0149539	0.0118956	-0.00791072
0.04625	-69.8595	-69.296				37	-0.0289628	0.0187221	-0.0139349
0.0463	-69.8434	-69.2316				37.04	-0.0289966	0.0105538	-0.0231301
0.04635	-69.8595	-69.2799				37.08	-0.00584748	0.003012	-0.0286402
0.0464	-69.8595	-69.2638				37.12	-0.00249235	0.00102711	-0.0390891
0.04645	-69.8756	-69.2638				37.16	-0.0137469	-0.0115873	-0.0423185
0.0465	-69.8434	-69.3282				37.2	-0.0180592	-0.0221993	-0.029303
0.04655	-69.8434	-69.2799				37.24	-0.0228929	-0.0233305	-0.0121677
0.0466	-69.9239	-69.2799				37.28	-0.022674	-0.0309714	0.000653665
0.04665	-69.9078	-69.3121				37.32	-0.0192111	-0.033092	0.00716477
0.0467	-69.9239	-69.2799				37.36	-0.0173053	-0.0253536	0.00190561
0.04675	-69.8756	-69.2477				37.4	-0.0184222	-0.0231941	-0.00820321
0.0468	-69.8434	-69.2799				37.44	-0.0226373	-0.0236839	-0.00579107
0.04685	-69.8434	-69.3121				37.48	-0.0169219	-0.0251423	-0.00391764
0.0469	-69.8434	-69.3604				37.52	-0.00848841	-0.0273847	-0.010643
0.04695	-69.8595	-69.3443				37.56	-0.00861718	-0.0250329	-0.0116829
0.047	-69.7951	-69.3443				37.6	-0.0107073	-0.0193193	-0.0139026
0.04705	-69.8595	-69.3443				37.64	-0.00770493	-0.0109353	-0.0109962
0.0471	-69.8273	-69.3443				37.68	0.00475182	-0.000858526	0.00149422
0.04715	-69.8434	-69.3443				37.72	0.0154187	0.00180681	0.000308772
0.0472	-69.8434	-69.3443				37.76	0.0178627	-0.0104399	-0.00954469
0.04725	-69.8434	-69.3121				37.8	0.0145634	-0.0275652	-0.0125892
0.0473	-69.8595	-69.2638				37.84	0.0077532	-0.0415547	-0.0127527
0.04735	-69.8595	-69.2799				37.88	0.00752858	-0.0481274	-0.0164402
0.0474	-69.8112	-69.2316				37.92	0.00322817	-0.0389036	-0.0189242
0.04745	-69.8112	-69.2638				37.96	-0.00799087	-0.0384788	-0.0098239
0.0475	-69.8112	-69.2799				38	-0.0130239	-0.0535518	0.000354704
0.04755	-69.8917	-69.296				38.04	-0.00856627	-0.0514436	0.00849072
0.0476	-69.7951	-69.2638				38.08	0.016177	-0.0420768	0.0246263
0.04765	-69.8434	-69.2477				38.12	0.0380888	-0.0342534	0.0346668
0.0477	-69.9078	-69.2799				38.16	0.0455439	-0.0203635	0.0252479
0.04775	-69.8434	-69.2638				38.2	0.0605541	-0.0176311	0.00686617
0.0478	-69.8595	-69.2316				38.24	0.0562201	-0.014638	-0.00262831
0.04785	-69.8112	-69.2638				38.28	0.0348992	-0.00494551	-0.00954074
0.0479	-69.8434	-69.2638				38.32	0.0181218	-0.00526821	-0.0218954
0.04795	-69.779	-69.2638				38.36	-0.00480755	-0.00220659	-0.0174121
0.048	-69.8273	-69.296				38.4	-0.00993926	0.00696565	-0.00374148
0.04805	-69.779	-69.296				38.44	-0.00724371	0.0113049	-0.0019223
0.0481	-69.8273	-69.2638				38.48	-0.00907871	0.00821251	0.000513417
0.04815	-69.8434	-69.296				38.52	0.00820952	-0.00749168	-0.00231326
0.0482	-69.7951	-69.2638				38.56	0.014055	-0.028181	-0.0158101
0.04825	-69.8917	-69.2155				38.6	0.0109395	-0.042144	-0.0225759
0.0483	-69.8434	-69.2155				38.64	0.0171289	-0.0419015	-0.0283474
0.04835	-69.8595	-69.1994				38.68	0.00319158	-0.0396462	-0.0403686
0.0484	-69.8112	-69.2155				38.72	-0.0123015	-0.0493438	-0.046531
0.04845	-69.8434	-69.1994				38.76	-0.0121889	-0.0502049	-0.0455893
0.0485	-69.8595	-69.2316				38.8	-0.0108631	-0.046998	-0.0378037
0.04855	-69.9078	-69.1994				38.84	-0.00490151	-0.0506989	-0.0203479
0.0486	-69.8434	-69.2316				38.88	0.00766924	-0.0378813	-0.0101288
0.04865	-69.8917	-69.2316				38.92	0.0287512	-0.0215879	-0.00368877
0.0487	-69.8595	-69.2477				38.96	0.0431668	-0.0180778	0.0195194
0.04875	-69.8112	-69.1994				39	0.0353129	-0.0201644	0.0372744
0.0488	-69.8273	-69.2316				39.04	0.0158845	-0.0270448	0.0388871
0.04885	-69.8434	-69.2799				39.08	-0.00205971	-0.0200641	0.0444806
0.0489	-69.8112	-69.296				39.12	-0.00429621	-0.0115163	0.049271
0.04895	-69.8273	-69.2638				39.16	0.0071658	-0.0241287	0.0471262
0.049	-69.7951	-69.2799				39.2	0.0183649	-0.0290321	0.0407365
0.04905	-69.8112	-69.296				39.24	0.0207871	-0.0212642	0.0292502
0.0491	-69.7951	-69.2799				39.28	0.0128432	-0.0173296	0.0119876
0.04915	-69.8273	-69.2316				39.32	-0.0005963	-0.0173615	-0.00426414
0.0492	-69.8273	-69.2316				39.36	-0.0241404	-0.0266694	-0.00504359
0.04925	-69.8434	-69.2316				39.4	-0.0377387	-0.0327687	-0.00584967
0.0493	-69.8756	-69.2477				39.44	-0.027966	-0.0261753	-0.0172136
0.04935	-69.8112	-69.2316				39.48	-0.0221262	-0.0220041	-0.0193886
0.0494	-69.8112	-69.2316				39.52	-0.0173652	-0.024705	-0.0167097
0.04945	-69.8112	-69.2155				39.56	-0.011117	-0.0224821	-0.0130284
0.0495	-69.8756	-69.2799				39.6	-0.0124107	-0.00882853	-0.00203976
0.04955	-69.8112	-69.2316				39.64	-0.0105778	-0.000233164	0.00867016
0.0496	-69.8434	-69.1833				39.68	-0.00770228	-0.00311865	0.0142442
0.04965	-69.7951	-69.1994				39.72	0.00082747	-0.00373736	0.0121145
0.0497	-69.7951	-69.1994				39.76	0.00909692	-0.0056191	0.00858991
0.04975	-69.7629	-69.135				39.8	0.0101371	-0.00549403	0.00122046
0.0498	-69.7951	-69.2316				39.84	0.0149867	0.00362753	-0.0131236
0.04985	-69.7629	-69.2638				39.88	0.0164509	0.00706568	-0.0131635
0.0499	-69.8273	-69.2477				39.92	0.0311239	0.00263506	-0.00168682
0.04995	-69.8112	-69.1833				39.96	0.0453919	-0.000913428	0.00959356
0.05	-69.7951	-69.2638				40	0.0314735	-0.000696551	0.0224778
0.05005	-69.779	-69.2638				40.04	0.0335388	0.00332597	0.0296754
0.0501	-69.779	-69.2477				40.08	0.028991	0.00338616	0.0394411
0.05015	-69.7951	-69.2155				40.12	-0.00850418	-0.0025902	0.0534462
0.0502	-69.8112	-69.2638				40.16	-0.020178	-0.00645052	0.0563665
0.05025	-69.8595	-69.2155				40.2	-0.0205732	-0.0040917	0.0502879
0.0503	-69.8595	-69.1994				40.24	-0.0357201	-0.000895386	0.0438871
0.05035	-69.8273	-69.1672				40.28	-0.0467194	-0.00132691	0.0396751
0.0504	-69.8273	-69.1833				40.32	-0.0567483	0.00106033	0.0289672
0.05045	-69.8112	-69.1511				40.36	-0.0610015	0.0074312	0.0149578
0.0505	-69.9078	-69.1833				40.4	-0.0596685	0.0111629	0.0145733
0.05055	-69.9078	-69.1994				40.44	-0.0497304	0.0174732	0.0201501
0.0506	-69.9078	-69.1511				40.48	-0.0354258	0.0299958	0.0198119
0.05065	-69.8756	-69.1189				40.52	-0.0382616	0.0325243	0.0128837
0.0507	-69.7629	-69.1511				40.56	-0.0386853	0.0162978	0.00380826
0.05075	-69.8112	-69.1672				40.6	-0.0289025	-0.00564631	0.000471576
0.0508	-69.8112	-69.2155				40.64	-0.0199435	-0.025035	-0.000431864
0.05085	-69.8273	-69.2477				40.68	-0.00173596	-0.0390903	0.00288043
0.0509	-69.8273	-69.2316				40.72	0.0146439	-0.0378009	0.0107968
0.05095	-69.8273	-69.1833				40.76	0.0159192	-0.0149038	0.012796
0.051	-69.8273	-69.2155				40.8	0.00556948	0.0124469	0.0149985
0.05105	-69.8112	-69.1994				40.84	0.000623933	0.0188394	0.0226305
0.0511	-69.8434	-69.1672				40.88	0.0124891	0.016949	0.0264228
0.05115	-69.8595	-69.1994				40.92	0.0230338	0.0214594	0.0282221
0.0512	-69.8595	-69.135				40.96	0.0313702	0.0189692	0.0290663
0.05125	-69.9078	-69.135				41	0.0302347	0.0170524	0.0124637
0.0513	-69.9078	-69.1189				41.04	0.00900005	0.017319	-0.0102337
0.05135	-69.8595	-69.135				41.08	0.00147484	0.0101824	-0.00784824
0.0514	-69.9239	-69.0867				41.12	0.00333012	0.00110458	0.00143461
0.05145	-69.9239	-69.0706				41.16	-0.00479595	-0.0188427	0.00127376
0.0515	-69.9561	-69.0706				41.2	-0.000839926	-0.0326829	0.00661438
0.05155	-69.9561	-69.0867				41.24	0.00370647	-0.0208332	0.00727425
0.0516	-69.9239	-69.0706				41.28	-0.00308569	-0.00637612	0.00469366
0.05165	-69.8595	-69.0867				41.32	-0.00612508	0.0100167	0.0104777
0.0517	-69.9239	-69.1028				41.36	-0.0108073	0.0171381	0.0123732
0.05175	-69.8434	-69.135				41.4	-0.0133125	0.000462347	0.010517
0.0518	-69.94	-69.1511				41.44	-0.00496064	-0.00603883	0.0102313
0.05185	-69.8756	-69.1189				41.48	0.00620527	-0.00198568	0.0101278
0.0519	-69.8434	-69.135				41.52	0.0173802	-0.00341096	0.00867697
0.05195	-69.8917	-69.0706				41.56	0.0292377	-0.00344041	0.0125908
0.052	-69.8273	-69.0867				41.6	0.042867	-0.00507553	0.02734
0.05205	-69.8756	-69.1028				41.64	0.0524861	-0.000972539	0.028639
0.0521	-69.8917	-69.1028				41.68	0.0480119	-0.000227641	0.0152982
0.05215	-69.8917	-69.0867				41.72	0.0362224	-0.00892341	0.00246243
0.0522	-69.9883	-69.0706				41.76	0.029198	-0.00455125	-0.0146527
0.05225	-69.94	-69.0545				41.8	0.0239193	-0.0013703	-0.00589468
0.0523	-69.9239	-69.0545				41.84	0.0132277	-0.00099065	0.0279817
0.05235	-69.9078	-69.0223				41.88	0.00844452	0.0150001	0.0326474
0.0524	-69.9722	-69.0384				41.92	0.010831	0.0234987	0.0142944
0.05245	-70.0205	-68.9901				41.96	-0.00101316	0.0239821	0.00380112
0.0525	-69.9722	-69.0545				42	-0.0140075	0.0250912	-0.00517916
0.05255	-69.9722	-68.9901				42.04	-0.0113888	0.015997	-0.0157128
0.0526	-69.94	-69.0384				42.08	-0.0115263	0.0101611	-0.0110759
0.05265	-69.9239	-69.0223				42.12	-0.0119614	0.0012116	0.00847364
0.0527	-69.9561	-69.0384				42.16	-0.00610067	-0.0147175	0.0188111
0.05275	-69.9722	-69.1189				42.2	-0.00495632	-0.0102831	0.0172124
0.0528	-69.9561	-69.0867				42.24	-0.00529994	0.00363545	0.000868564
0.05285	-69.9561	-69.0867				42.28	0.000122063	0.0150841	-0.0299086
0.0529	-69.9883	-69.0545				42.32	0.0141882	0.0282245	-0.033857
0.05295	-69.8917	-69.0867				42.36	0.0295492	0.0243519	-0.0109846
0.053	-69.9239	-69.0384				42.4	0.0396675	0.00871042	-0.000610809
0.05305	-69.9078	-69.0223				42.44	0.045981	-0.0022396	-0.00039486
0.0531	-69.8756	-69.0867				42.48	0.03504	-0.0149834	-0.00233523
0.05315	-69.8917	-69.0223				42.52	0.012346	-0.0281232	-0.00444287
0.0532	-69.8917	-69.0062				42.56	0.000589933	-0.0292679	0.00330758
0.05325	-69.94	-69.0062				42.6	-0.00164011	-0.0136632	0.00820149
0.0533	-69.9239	-69.0062				42.64	5.89282e-05	0.00290811	-0.00829749
0.05335	-69.9078	-68.974				42.68	0.00343567	0.0141422	-0.0349197
0.0534	-69.9078	-69.0062				42.72	0.0108252	0.0284375	-0.0507186
0.05345	-69.8595	-68.9901				42.76	0.0202321	0.0318607	-0.0542425
0.0535	-69.9561	-68.9579				42.8	0.0266286	0.0306569	-0.049682
0.05355	-69.9078	-68.9579				42.84	0.0388174	0.042854	-0.0442401
0.0536	-69.8756	-69.0062				42.88	0.0368279	0.0462381	-0.0542105
0.05365	-69.8917	-68.9901				42.92	0.0170185	0.0336866	-0.0754215
0.0537	-69.9078	-68.9901				42.96	0.0233016	0.0254066	-0.0844252
0.05375	-69.94	-69.0223				43	0.0395832	0.0207115	-0.0737166
0.0538	-69.8917	-68.9418				43.04	0.0316858	0.00182508	-0.0514871
0.05385	-69.8917	-68.9418				43.08	0.0169037	-0.026311	-0.0211717
0.0539	-69.8434	-68.974				43.12	0.00230527	-0.0311124	0.00681915
0.05395	-69.8917	-68.9579				43.16	-0.00527016	-0.0138843	0.016253
0.054	-69.8434	-68.9579				43.2	0.00303986	0.00288458	0.0169694
0.05405	-69.8434	-68.9579				43.24	0.0119199	0.0151581	0.0182725
0.0541	-69.8756	-68.9096				43.28	0.0212971	0.00664746	0.0162511
0.05415	-69.94	-68.8935				43.32	0.0383259	-0.0154801	0.0208035
0.0542	-69.8917	-68.8935				43.36	0.0499756	-0.0232936	0.0286905
0.05425	-69.8917	-68.8291				43.4	0.0514411	-0.0259144	0.0266562
0.0543	-69.8917	-68.8452				43.44	0.0481475	-0.0232949	0.0146082
0.05435	-69.9239	-68.813				43.48	0.0353244	-0.00985777	-0.000998202
0.0544	-69.8917	-68.813				43.52	0.0188283	-0.00305175	-0.00923995
0.05445	-69.9561	-68.8291				43.56	0.0131846	0.00591194	-0.0122587
0.0545	-69.9239	-68.813				43.6	0.012456	0.02064	-0.0127144
0.05455	-69.8756	-68.7969				43.64	0.0111745	0.0150547	-0.0106277
0.0546	-69.8595	-68.7969				43.68	0.0126964	-0.0059518	-0.0123296
0.05465	-69.8917	-68.8291				43.72	0.015978	-0.0187829	-0.00950327
0.0547	-69.8595	-68.8935				43.76	0.0225047	-0.0229232	-0.00815274
0.05475	-69.9239	-68.8935				43.8	0.0248431	-0.0257694	-0.0153633
0.0548	-69.8756	-68.8291				43.84	0.0180217	-0.0232415	-0.0170984
0.05485	-69.9078	-68.8452				43.88	0.0112975	-0.0163228	-0.0213253
0.0549	-69.94	-68.8291				43.92	0.00291496	-0.0199615	-0.0292704
0.05495	-70.0527	-68.813				43.96	-0.00553602	-0.0270854	-0.0307784
0.055	-69.9883	-68.813				44	-0.00156807	-0.0301376	-0.0311339
0.05505	-70.0044	-68.7647				44.04	0.00969406	-0.0440377	-0.0273346
0.0551	-70.0044	-68.7003				44.08	0.0189238	-0.0512257	-0.0191102
0.05515	-70.0527	-68.7164				44.12	0.0298843	-0.0398736	-0.0111027
0.0552	-69.9883	-68.6681				44.16	0.0408016	-0.0301551	-0.00995234
0.05525	-69.9239	-68.6681				44.2	0.045898	-0.0148412	-0.0151276
0.0553	-69.9561	-68.6681				44.24	0.0495422	0.000473482	-0.0107502
0.05535	-69.94	-68.6681				44.28	0.0555424	-0.00330352	-0.00228613
0.0554	-69.8917	-68.6842				44.32	0.0610645	-0.00829048	0.00475798
0.05545	-69.94	-68.6037				44.36	0.0589661	0.000625284	0.0110363
0.0555	-69.94	-68.6681				44.4	0.0491505	0.0172176	0.00975758
0.05555	-69.9722	-68.5715				44.44	0.0453276	0.0270907	0.014905
0.0556	-69.94	-68.6037				44.48	0.0446844	0.026518	0.0242035
0.05565	-69.94	-68.652				44.52	0.0373941	0.0233036	0.0227417
0.0557	-69.9239	-68.652				44.56	0.0309802	0.0226185	0.0146119
0.05575	-69.9883	-68.6359				44.6	0.0258565	0.0325091	0.00471212
0.0558	-69.9722	-68.6842				44.64	0.0234797	0.0393731	0.00754627
0.05585	-69.9883	-68.652				44.68	0.0254908	0.0406038	0.0240893
0.0559	-69.9561	-68.652				44.72	0.0242518	0.0441534	0.0399647
0.05595	-69.9722	-68.6198				44.76	0.0237021	0.0239726	0.0470161
0.056	-69.9561	-68.6359				44.8	0.0166087	-9.91383e-05	0.0425482
0.05605	-70.0044	-68.7003				44.84	-0.00020022	-0.00627666	0.0361249
0.0561	-69.9883	-68.6681				44.88	-0.00492541	-0.0183369	0.0158555
0.05615	-70.0366	-68.6681				44.92	0.00244329	-0.0150923	-0.00554864
0.0562	-69.9561	-68.7164				44.96	0.0141137	0.00144062	0.00988304
0.05625	-69.9722	-68.6681				45	0.0276509	0.00806769	0.0255784
0.0563	-69.9883	-68.7003				45.04	0.0304396	0.0230081	0.0209369
0.05635	-69.94	-68.6198				45.08	0.0225602	0.0352188	0.0198047
0.0564	-69.8917	-68.5876				45.12	0.00997054	0.0315185	0.005586
0.05645	-69.94	-68.6359				45.16	0.00455393	0.0179107	-0.0196921
0.0565	-69.9239	-68.5876				45.2	0.0156427	-0.00181182	-0.0324921
0.05655	-69.9078	-68.5876				45.24	0.0201996	-0.017479	-0.0299419
0.0566	-69.9239	-68.5876				45.28	0.00805914	-0.0276907	-0.0297899
0.05665	-69.8756	-68.6198				45.32	-0.00478298	-0.0194825	-0.0474342
0.0567	-69.8917	-68.6198				45.36	-0.0184165	0.00211665	-0.056898
0.05675	-69.9239	-68.6037				45.4	-0.027881	0.0134374	-0.0579054
0.0568	-69.8595	-68.6359				45.44	-0.0200864	0.0167374	-0.0682081
0.05685	-69.8595	-68.6359				45.48	-0.00889905	0.00795689	-0.0637909
0.0569	-69.8756	-68.652				45.52	-0.00765694	-0.00639398	-0.0541901
0.05695	-69.8434	-68.6681				45.56	-0.00680655	-0.0138208	-0.058548
0.057	-69.8756	-68.6681				45.6	-0.00553297	-0.0160085	-0.0541348
0.05705	-69.8917	-68.6681				45.64	-0.00411335	-0.00615625	-0.0366252
0.0571	-69.9239	-68.6842				45.68	0.00591664	0.00494777	-0.0135045
0.05715	-69.9561	-68.6842				45.72	0.0123458	0.0110633	0.0110344
0.0572	-69.9078	-68.6681				45.76	0.00399462	0.0161028	0.0181062
0.05725	-69.8595	-68.6842				45.8	-0.00832212	0.0148016	0.00802486
0.0573	-69.8756	-68.6842				45.84	-0.0171028	0.0141912	0.00650831
0.05735	-69.8434	-68.652				45.88	-0.0133229	0.00785664	0.0222186
0.0574	-69.8756	-68.652				45.92	0.00594455	-0.00989471	0.0471535
0.05745	-69.9078	-68.5876				45.96	0.017991	-0.0273893	0.0678256
0.0575	-69.9078	-68.6037				46	0.0152611	-0.03552	0.0697432
0.05755	-69.8756	-68.6037				46.04	0.013828	-0.0309415	0.0644832
0.0576	-69.8434	-68.6359				46.08	0.0126399	-0.0267635	0.0585332
0.05765	-69.8595	-68.6359				46.12	0.018704	-0.0281065	0.0409429
0.0577	-69.8756	-68.6842				46.16	0.0442199	-0.0385794	0.0248071
0.05775	-69.8595	-68.7003				46.2	0.0623371	-0.0507741	0.0161679
0.0578	-69.7951	-68.6842				46.24	0.064397	-0.0451749	0.0125018
0.05785	-69.8112	-68.652				46.28	0.0631061	-0.0388413	0.0167153
0.0579	-69.8273	-68.652				46.32	0.0449966	-0.0226173	0.0146043
0.05795	-69.7951	-68.7325				46.36	0.0227127	0.00336166	0.00659521
0.058	-69.8434	-68.7164				46.4	0.00710176	6.83765e-05	0.000258223
0.05805	-69.8756	-68.6359				46.44	-0.0158482	-0.0080557	3.41655e-05
0.0581	-69.8756	-68.6842				46.48	-0.029694	-0.0171847	0.0153186
0.05815	-69.8595	-68.6842				46.52	-0.0349636	-0.0424498	0.0276649
0.0582	-69.8112	-68.6681				46.56	-0.0398553	-0.0519792	0.0294074
0.05825	-69.8434	-68.7003				46.6	-0.0303822	-0.0490033	0.0362072
0.0583	-69.8595	-68.652				46.64	-0.0170981	-0.0446257	0.0428591
0.05835	-69.8756	-68.7486				46.68	-0.00574255	-0.044783	0.0382636
0.0584	-69.9239	-68.6681				46.72	-0.000498834	-0.0440848	0.0234033
0.05845	-69.8595	-68.6842				46.76	-0.00230542	-0.0278087	0.0125965
0.0585	-69.8273	-68.7003				46.8	0.01448	-0.0191535	0.00885576
0.05855	-69.8273	-68.7486				46.84	0.0358474	-0.00201571	0.00843655
0.0586	-69.8273	-68.7486				46.88	0.0378426	0.0232562	0.0193388
0.05865	-69.779	-68.7164				46.92	0.0295234	0.0203126	0.0331216
0.0587	-69.7951	-68.7003				46.96	0.0148049	0.014969	0.0467711
0.05875	-69.7951	-68.7325				47	0.000461295	0.00394754	0.0518822
0.0588	-69.779	-68.6842				47.04	-0.00621984	-0.0148436	0.0291959
0.05885	-69.779	-68.6842				47.08	0.00304253	-0.0145817	0.00291916
0.0589	-69.8434	-68.7325				47.12	0.0211504	-0.0116958	-0.0107529
0.05895	-69.8112	-68.7164				47.16	0.0301256	0.00284186	-0.0174447
0.059	-69.8595	-68.7164				47.2	0.0412497	0.0231506	-0.0184419
0.05905	-69.8273	-68.7003				47.24	0.0405564	0.0245686	-0.0277786
0.0591	-69.8917	-68.7164				47.28	0.0183286	0.0204474	-0.035239
0.05915	-69.8434	-68.7486				47.32	0.00393995	0.00762048	-0.0362063
0.0592	-69.8595	-68.7325				47.36	-0.0111573	-0.00445056	-0.0406127
0.05925	-69.8434	-68.7164				47.4	-0.0257125	-0.00949322	-0.038859
0.0593	-69.8434	-68.7486				47.44	-0.0280583	-0.0166816	-0.0393111
0.05935	-69.8434	-68.7325				47.48	-0.0377396	-0.0121902	-0.0339189
0.0594	-69.8756	-68.6681				47.52	-0.0492321	-0.00665743	-0.0129494
0.05945	-69.8434	-68.652				47.56	-0.0591941	-0.0042135	0.00280037
0.0595	-69.7307	-68.7647				47.6	-0.0638137	0.00323136	0.0220347
0.05955	-69.7468	-68.7969				47.64	-0.0544671	0.00343124	0.0366721
0.0596	-69.7468	-68.7164				47.68	-0.0575847	-0.00305443	0.0276517
0.05965	-69.7951	-68.6681				47.72	-0.0706233	-0.012557	0.0188843
0.0597	-69.7951	-68.7003				47.76	-0.0741125	-0.0162142	0.0122205
0.05975	-69.8434	-68.6842				47.8	-0.0735307	-0.0177278	0.00208167
0.0598	-69.8273	-68.6681				47.84	-0.0678227	-0.0240588	0.00528478
0.05985	-69.8273	-68.6842				47.88	-0.0622064	-0.0179817	0.0176852
0.0599	-69.779	-68.7164				47.92	-0.0558874	-0.0133838	0.0282633
0.05995	-69.7951	-68.7486				47.96	-0.0435147	-0.0138546	0.0408282
0.06	-69.7951	-68.7325				48	-0.0374048	-0.00318306	0.0500177
0.06005	-69.8434	-68.6842				48.04	-0.0388185	0.00352957	0.0383421
0.0601	-69.779	-68.7325				48.08	-0.0409536	0.00743029	0.0146851
0.06015	-69.779	-68.7325				48.12	-0.0424922	0.0037606	0.00211412
0.0602	-69.8273	-68.7164				48.16	-0.0428591	-0.00829699	0.000497227
0.06025	-69.8273	-68.7164				48.2	-0.0407477	-0.00274547	-0.00233519
0.0603	-69.8112	-68.6842				48.24	-0.0342215	0.00251623	-0.0155591
0.06035	-69.779	-68.7003				48.28	-0.0255361	-0.00913025	-0.0243702
0.0604	-69.7951	-68.6842				48.32	-0.0162652	-0.0232219	-0.0215781
0.06045	-69.779	-68.7003				48.36	-0.00616609	-0.0327005	-0.0221687
0.0605	-69.7629	-68.7003				48.4	0.00436613	-0.0346873	-0.00928347
0.06055	-69.7468	-68.7486				48.44	0.00337224	-0.0408196	0.008798
0.0606	-69.7951	-68.7486				48.48	-0.0146744	-0.0449374	0.00422964
0.06065	-69.7629	-68.7486				48.52	-0.0278031	-0.0365188	0.00152993
0.0607	-69.7951	-68.7647				48.56	-0.0330128	-0.0281286	-0.000156831
0.06075	-69.8112	-68.7486				48.6	-0.0393267	-0.0153783	-0.0117354
0.0608	-69.8434	-68.7647				48.64	-0.0450589	-0.0119063	-0.0147973
0.06085	-69.8112	-68.7808				48.68	-0.0563825	-0.0235323	-0.0216559
0.0609	-69.779	-68.7647				48.72	-0.0622217	-0.0194892	-0.0327313
0.06095	-69.8112	-68.7647				48.76	-0.0547979	-0.0183572	-0.0349434
0.061	-69.8434	-68.7647				48.8	-0.0410852	-0.0365003	-0.033956
0.06105	-69.8756	-68.7969				48.84	-0.0256656	-0.0508406	-0.0250941
0.0611	-69.8112	-68.813				48.88	-0.0231239	-0.0657393	-0.0213815
0.06115	-69.8434	-68.7969				48.92	-0.0244379	-0.0741454	-0.0294189
0.0612	-69.8112	-68.7969				48.96	-0.026563	-0.0614207	-0.0276382
0.06125	-69.8434	-68.7808				49	-0.0386648	-0.0435771	-0.0217846
0.0613	-69.8273	-68.7969				49.04	-0.0383867	-0.0283182	-0.0192331
0.06135	-69.8112	-68.7486				49.08	-0.040209	-0.0180525	-0.0118827
0.0614	-69.8273	-68.7325				49.12	-0.0608423	-0.0168354	-0.00689695
0.06145	-69.8273	-68.7164				49.16	-0.069998	-0.0179354	-0.0154138
0.0615	-69.8112	-68.7164				49.2	-0.0691304	-0.015987	-0.0349067
0.06155	-69.8112	-68.7003				49.24	-0.0739251	-0.0144895	-0.0383737
0.0616	-69.7951	-68.7325				49.28	-0.07601	-0.024647	-0.0201643
0.06165	-69.8273	-68.7486				49.32	-0.0638179	-0.0383542	-0.0143215
0.0617	-69.7629	-68.7325				49.36	-0.0488495	-0.0394881	-0.0187711
0.06175	-69.8112	-68.7164				49.4	-0.0491104	-0.0422754	-0.0239458
0.0618	-69.779	-68.7003				49.44	-0.0520941	-0.0480893	-0.0401483
0.06185	-69.7468	-68.7325				49.48	-0.0542637	-0.0420253	-0.0375271
0.0619	-69.8434	-68.8452				49.52	-0.0492821	-0.0409969	-0.0143948
0.06195	-69.8112	-68.813				49.56	-0.0278536	-0.0509267	-0.00462655
0.062	-69.8434	-68.813				49.6	-0.0126561	-0.0543413	0.00451092
0.06205	-69.8112	-68.7647				49.64	-0.000749228	-0.0532328	0.00875817
0.0621	-69.779	-68.8291				49.68	0.00571114	-0.0470778	-0.000628535
0.06215	-69.7951	-68.7647				49.72	-0.00839375	-0.0365271	0.00290618
0.0622	-69.8112	-68.7647				49.76	-0.0243498	-0.0319264	0.00685778
0.06225	-69.8273	-68.7647				49.8	-0.0415779	-0.0177399	0.00424196
0.0623	-69.7951	-68.813				49.84	-0.0547612	0.00443466	0.0073564
0.06235	-69.7629	-68.7969				49.88	-0.0551991	0.00995157	-0.00432365
0.0624	-69.779	-68.7647				49.92	-0.0509519	0.0118255	-0.0187751
0.06245	-69.7468	-68.7003				49.96	-0.0331639	0.0167084	-0.0163425
0.0625	-69.7146	-68.7486				50	-0.0131399	0.0134066	-0.0181697
0.06255	-69.6985	-68.7647				50.04	0.00543987	0.0161499	-0.0183229
0.0626	-69.7629	-68.7647				50.08	0.014022	0.0286768	-0.00115822
0.06265	-69.7468	-68.7647				50.12	-0.00470221	0.0323647	0.0135091
0.0627	-69.7629	-68.7486				50.16	-0.00381419	0.0200273	0.0118072
0.06275	-69.7629	-68.7808				50.2	0.0101729	0.00632277	0.0094967
0.0628	-69.7468	-68.7969				50.24	0.000256835	-0.00331563	0.0172957
0.06285	-69.7951	-68.7647				50.28	-0.000754978	-0.01826	0.0193811
0.0629	-69.7629	-68.7325				50.32	-0.00259436	-0.021241	0.00929943
0.06295	-69.7951	-68.7647				50.36	-0.00871501	-0.00861391	-0.00117831
0.063	-69.8434	-68.7486				50.4	0.00531556	0.000413319	-0.00765215
0.06305	-69.7629	-68.7808				50.44	0.0190087	0.0110901	-0.00332467
0.0631	-69.8273	-68.8452				50.48	0.0308034	0.0189158	0.010585
0.06315	-69.7951	-68.7647				50.52	0.0326689	0.0239958	0.0160324
0.0632	-69.779	-68.7808				50.56	0.0200377	0.0340368	0.013578
0.06325	-69.8273	-68.7808				50.6	0.0194794	0.0339512	0.0112696
0.0633	-69.8112	-68.7808				50.64	0.0226007	0.0318681	0.00657623
0.06335	-69.7629	-68.7486				50.68	0.0262748	0.0380064	0.00714749
0.0634	-69.779	-68.7164				50.72	0.0286094	0.0490587	0.0118508
0.06345	-69.7629	-68.7486				50.76	0.0193676	0.0624472	0.010747
0.0635	-69.7307	-68.7808				50.8	0.0152176	0.0596172	0.00639623
0.06355	-69.779	-68.7164				50.84	0.00493544	0.0531709	-0.00219426
0.0636	-69.7146	-68.7486				50.88	-0.0105324	0.0508593	-0.00525542
0.06365	-69.7146	-68.7486				50.92	-0.00720172	0.0331451	0.00395131
0.0637	-69.7307	-68.7486				50.96	-0.00535399	0.0294982	0.0173855
0.06375	-69.779	-68.7486				51	-0.00677875	0.0492318	0.0427908
0.0638	-69.7629	-68.652				51.04	0.000305205	0.0585853	0.0533136
0.06385	-69.7307	-68.652				51.08	0.000117124	0.0616307	0.0291056
0.0639	-69.7468	-68.7164				51.12	-0.000876888	0.0614431	0.0177495
0.06395	-69.779	-68.6681				51.16	0.00750058	0.04685	0.017219
0.064	-69.7629	-68.7003				51.2	0.017114	0.0316297	0.00381437
0.06405	-69.779	-68.7164				51.24	0.0226015	0.0247619	0.0031545
0.0641	-69.7629	-68.7164				51.28	0.0205287	0.0190292	0.0128102
0.06415	-69.8112	-68.7003				51.32	0.0122886	0.019108	0.0186989
0.0642	-69.7951	-68.7164				51.36	0.00275436	0.0230115	0.0160429
0.06425	-69.7951	-68.7164				51.4	0.00291943	0.0172304	0.00651015
0.0643	-69.8434	-68.7164				51.44	0.0143098	0.0130766	0.00338821
0.06435	-69.779	-68.7969				51.48	0.0171989	0.0192786	-0.0125997
0.0644	-69.7146	-68.7808				51.52	0.00912782	0.0261605	-0.0363058
0.06445	-69.779	-68.7647				51.56	-0.00196698	0.0346524	-0.0375998
0.0645	-69.779	-68.7969				51.6	-0.0159584	0.0463139	-0.0335402
0.06455	-69.7629	-68.7647				51.64	-0.0244685	0.0594589	-0.0253935
0.0646	-69.779	-68.7647				51.68	-0.031267	0.0636968	-0.00742722
0.06465	-69.779	-68.7969				51.72	-0.0365967	0.0540492	-0.00386019
0.0647	-69.779	-68.7325				51.76	-0.030378	0.0441807	-0.00689251
0.06475	-69.779	-68.7003				51.8	-0.0317275	0.0294513	-0.00682903
0.0648	-69.7307	-68.6842				51.84	-0.0462081	0.0134847	-0.0189158
0.06485	-69.7468	-68.6842				51.88	-0.0572807	0.00957762	-0.0232468
0.0649	-69.7951	-68.7325				51.92	-0.0644883	0.00156927	-0.0016115
0.06495	-69.8112	-68.7003				51.96	-0.0574771	-0.00940823	0.00820305
0.065	-69.8112	-68.7003				52	-0.0412981	-0.0106938	-0.00897101
0.06505	-69.7468	-68.7486				52.04	-0.0390869	-0.00512548	-0.0261482
0.0651	-69.8273	-68.6681				52.08	-0.0370569	0.00744162	-0.0396449
0.06515	-69.8112	-68.6681				52.12	-0.0212703	0.0120912	-0.0449993
0.0652	-69.8273	-68.6681				52.16	-0.00612209	0.00585823	-0.0381745
0.06525	-69.779	-68.6842				52.2	0.000202725	0.00935619	-0.0299052
0.0653	-69.7468	-68.7325				52.24	0.00767577	0.0140146	-0.0174354
0.06535	-69.779	-68.7486				52.28	0.021952	0.0137131	-0.0133386
0.0654	-69.779	-68.7647				52.32	0.0282289	0.0318813	-0.0161121
0.06545	-69.8112	-68.7486				52.36	0.0197939	0.0581273	-0.00595493
0.0655	-69.8273	-68.7969				52.4	0.00633812	0.0601237	-0.00352408
0.06555	-69.7951	-68.7164				52.44	1.24908e-06	0.0485044	-0.00247111
0.0656	-69.8112	-68.7486				52.48	0.00173376	0.0493844	0.0195388
0.06565	-69.779	-68.7164				52.52	-0.00310499	0.0644943	0.0299622
0.0657	-69.7951	-68.7164				52.56	-0.00377888	0.0796627	0.0179228
0.06575	-69.8434	-68.7164				52.6	0.00217778	0.0830509	0.00930531
0.0658	-69.7951	-68.7325				52.64	-0.00494441	0.0805377	0.00692568
0.06585	-69.8273	-68.7808				52.68	-0.00345798	0.0812353	0.00418997
0.0659	-69.8595	-68.7808				52.72	-0.00148249	0.0884066	0.00703567
0.06595	-69.8273	-68.7164				52.76	-0.0245936	0.0991878	0.021666
0.066	-69.8434	-68.7486				52.8	-0.0314471	0.103173	0.0439295
0.06605	-69.8595	-68.7164				52.84	-0.0167396	0.0970919	0.0595822
0.0661	-69.8434	-68.7164				52.88	-0.0063102	0.0778131	0.0533185
0.06615	-69.8273	-68.7486				52.92	0.00902294	0.0521501	0.035051
0.0662	-69.8434	-68.7647				52.96	0.0206396	0.0350509	0.0186986
0.06625	-69.8273	-68.7969				53	0.0303529	0.0281812	-0.00258995
0.0663	-69.8273	-68.7808				53.04	0.0476455	0.0313912	-0.0190119
0.06635	-69.7951	-68.7969				53.08	0.0526448	0.0248983	-0.0209121
0.0664	-69.779	-68.8291				53.12	0.0495245	0.00755502	-0.0124836
0.06645	-69.8112	-68.8291				53.16	0.0571036	0.00800792	0.00643493
0.0665	-69.8112	-68.7969				53.2	0.0693137	0.0110982	0.0216001
0.06655	-69.8273	-68.7969				53.24	0.0730829	0.0170179	0.026368
0.0666	-69.7951	-68.7647				53.28	0.0650804	0.0385436	0.0195452
0.06665	-69.8112	-68.7969				53.32	0.0487506	0.0527572	0.00259679
0.0667	-69.7951	-68.8291				53.36	0.0320481	0.0652255	0.00101895
0.06675	-69.8917	-68.8291				53.4	0.0291743	0.0666936	0.0120756
0.0668	-69.8756	-68.8291				53.44	0.0379602	0.0466564	0.0224309
0.06685	-69.8595	-68.7969				53.48	0.0439096	0.0326289	0.0316861
0.0669	-69.9078	-68.8452				53.52	0.0459602	0.0165895	0.0203097
0.06695	-69.8595	-68.7808				53.56	0.0436841	0.00264275	0.00143314
0.067	-69.8434	-68.8291				53.6	0.0382516	0.00347645	0.0015074
0.06705	-69.8756	-68.7969				53.64	0.0365304	-0.00180403	0.0109474
0.0671	-69.8434	-68.813				53.68	0.0434128	-0.0111796	0.0231529
0.06715	-69.8917	-68.7969				53.72	0.0537516	-0.021512	0.03316
0.0672	-69.8434	-68.8291				53.76	0.0471093	-0.027387	0.0354027
0.06725	-69.8112	-68.8613				53.8	0.0292248	-0.0191193	0.0349864
0.0673	-69.8112	-68.8291				53.84	0.0260301	-0.00957191	0.0375497
0.06735	-69.8595	-68.8452				53.88	0.0323531	-0.00349817	0.0408303
0.0674	-69.8273	-68.8774				53.92	0.0378975	-0.00859426	0.0383942
0.06745	-69.8273	-68.8613				53.96	0.0418457	-0.0175305	0.0350387
0.0675	-69.8434	-68.9257				54	0.0339191	-0.0178501	0.0207425
0.06755	-69.8273	-68.8452				54.04	0.01692	-0.0280572	-0.005864
0.0676	-69.8112	-68.8291				54.08	0.00753992	-0.0337964	-0.0079267
0.06765	-69.8112	-68.8774				54.12	0.00488951	-0.0218434	0.0101688
0.0677	-69.8595	-68.8774				54.16	0.00413186	-0.0164779	0.0138077
0.06775	-69.8595	-68.8935				54.2	0.00737252	-0.0154462	0.00529708
0.0678	-69.9078	-68.9257				54.24	-0.00113262	-0.00924921	-0.00341956
0.06785	-69.9722	-68.9418				54.28	-0.0180324	0.000941599	-0.0137948
0.0679	-69.9239	-68.9096				54.32	-0.0182958	0.00832261	-0.0201823
0.06795	-69.9239	-68.9257				54.36	-0.0122644	0.00342041	-0.00292536
0.068	-69.94	-68.8935				54.4	-0.00229421	3.97008e-05	0.0194163
0.06805	-69.9078	-68.8935				54.44	0.0158994	0.00521593	0.0182818
0.0681	-69.9078	-68.8613				54.48	0.0221604	0.0121285	0.0155504
0.06815	-69.94	-68.9096				54.52	0.025165	0.0206799	0.00916504
0.0682	-69.94	-68.9579				54.56	0.0253894	0.019839	-0.00420006
0.06825	-69.9239	-68.9096				54.6	0.012893	0.00460581	-0.00110496
0.0683	-69.8756	-68.9579				54.64	0.012599	-0.014583	-0.0027325
0.06835	-69.8595	-68.9579				54.68	0.0241903	-0.0326403	-0.0090729
0.0684	-69.8434	-68.9418				54.72	0.0389103	-0.0406208	-0.00735746
0.06845	-69.8434	-68.9579				54.76	0.0565952	-0.0323585	-0.0137895
0.0685	-69.8273	-68.9096				54.8	0.0576773	-0.0198542	-0.00900984
0.06855	-69.8434	-68.9418				54.84	0.0492605	-0.00630421	-0.00130347
0.0686	-69.8434	-68.974				54.88	0.0402493	0.0156999	-0.0111475
0.06865	-69.8756	-68.9579				54.92	0.0208034	0.0382587	-0.00862442
0.0687	-69.8434	-68.9096				54.96	0.000903403	0.052551	0.00016725
0.06875	-69.9078	-68.9257				55	-0.00562866	0.0520364	-0.00297496
0.0688	-69.8756	-68.974				55.04	0.00566462	0.0331401	-0.0115205
0.06885	-69.94	-68.9257				55.08	0.0179105	0.0157377	-0.0207299
0.0689	-69.8595	-68.9901				55.12	0.0196668	0.0071992	-0.0136341
0.06895	-69.94	-68.9579				55.16	0.029425	-0.00751734	-0.00423278
0.069	-69.9239	-68.974				55.2	0.0421392	-0.0180827	-0.013722
0.06905	-69.9561	-68.9579				55.24	0.0422733	-0.0115867	-0.0230281
0.0691	-70.0044	-68.9579				55.28	0.0337445	-0.00582556	-0.0249596
0.06915	-69.9883	-69.0062				55.32	0.0253753	-0.0128635	-0.0178558
0.0692	-69.9561	-69.0384				55.36	0.0255979	-0.0167686	-0.00293979
0.06925	-69.94	-68.9901				55.4	0.0212744	-0.00370612	0.00357804
0.0693	-69.9239	-69.0062				55.44	0.0112731	0.0182318	0.0129806
0.06935	-69.94	-68.9901				55.48	0.013652	0.0329686	0.0279119
0.0694	-69.94	-69.0706				55.52	0.0200075	0.0260318	0.0255648
0.06945	-69.9239	-69.0062				55.56	0.0267104	0.00643929	0.0193943
0.0695	-69.9078	-68.9901				55.6	0.0311554	0.00424949	0.023961
0.06955	-69.9239	-69.0223				55.64	0.0272904	0.00927441	0.0217328
0.0696	-69.9239	-69.0384				55.68	0.0317671	-0.00026534	0.0118761
0.06965	-69.8595	-69.0384				55.72	0.0378876	-0.00126857	0.000458285
0.0697	-69.9561	-69.0062				55.76	0.0395521	0.00122788	-0.0123782
0.06975	-69.9078	-69.0384				55.8	0.0508973	-0.0169594	-0.0161198
0.0698	-69.9722	-69.0062				55.84	0.0517453	-0.0226044	-0.0175866
0.06985	-69.94	-69.0706				55.88	0.0329332	-0.00388382	-0.0283341
0.0699	-69.9239	-69.0706				55.92	0.0145718	0.0120421	-0.0377896
0.06995	-69.9239	-69.0706				55.96	0.00475859	0.0297966	-0.03459
0.07	-69.9561	-69.0706				56	0.010547	0.0339872	-0.0183891
0.07005	-69.9722	-69.0545				56.04	0.023643	0.00522188	-0.00623659
0.0701	-69.9561	-69.0706				56.08	0.0194708	-0.0185258	-0.00410303
0.07015	-69.9561	-69.1028				56.12	-0.00399984	-0.0247504	-0.0028031
0.0702	-69.9078	-69.1028				56.16	-0.0180388	-0.0296073	-0.0144496
0.07025	-69.9078	-69.135				56.2	-0.00894743	-0.0216731	-0.0288076
0.0703	-69.8917	-69.1028				56.24	-0.00796942	-0.0148249	-0.0246495
0.07035	-69.94	-69.1189				56.28	-0.0182338	-0.026879	-0.0154815
0.0704	-69.9561	-69.1028				56.32	-0.0170577	-0.0353497	-0.00404511
0.07045	-69.94	-69.1511				56.36	-0.0213389	-0.0336743	0.00389984
0.0705	-69.9239	-69.1511				56.4	-0.026155	-0.0301148	3.80622e-05
0.07055	-69.94	-69.1189				56.44	-0.017274	-0.0238262	0.000302426
0.0706	-69.94	-69.1189				56.48	-0.0195005	-0.0205563	3.01273e-05
0.07065	-69.9239	-69.1028				56.52	-0.0253913	-0.0221481	-0.00240489
0.0707	-69.9239	-69.1028				56.56	-0.0207135	-0.0192965	0.00257548
0.07075	-69.9239	-69.0867				56.6	-0.0257872	0.00146249	0.00200983
0.0708	-69.94	-69.0867				56.64	-0.0360681	0.0263255	-0.00831583
0.07085	-69.8917	-69.1028				56.68	-0.0356849	0.0278313	-0.0237629
0.0709	-69.9239	-69.1511				56.72	-0.0349827	0.0190592	-0.0322734
0.07095	-69.8917	-69.135				56.76	-0.0422273	0.00708105	-0.0263783
0.071	-69.9239	-69.135				56.8	-0.0438251	-0.00745627	-0.0263124
0.07105	-69.9078	-69.0867				56.84	-0.0355263	-0.0045725	-0.0353361
0.0711	-69.8917	-69.1028				56.88	-0.0359622	-0.00304171	-0.0475135
0.07115	-69.8917	-69.0867				56.92	-0.0421454	-0.00669156	-0.0604991
0.0712	-69.8756	-69.1672				56.96	-0.0381525	-0.00221287	-0.0589754
0.07125	-69.9078	-69.1672				57	-0.0320672	-0.017511	-0.052428
0.0713	-69.94	-69.1833				57.04	-0.0269716	-0.0368823	-0.0466395
0.07135	-69.9239	-69.1672				57.08	-0.018811	-0.0322067	-0.0284757
0.0714	-69.9078	-69.1833				57.12	-0.0155092	-0.0209526	-0.0166976
0.07145	-69.94	-69.2316				57.16	-0.0126223	-0.00805043	-0.0221544
0.0715	-69.8917	-69.2155				57.2	-0.00357288	0.00391049	-0.0259104
0.07155	-69.8595	-69.2155				57.24	-0.000272899	0.0126639	-0.0231954
0.0716	-69.8917	-69.2477				57.28	-0.00114562	0.013318	-0.0212592
0.07165	-69.8917	-69.2155				57.32	0.00496066	0.00164993	-0.0246632
0.0717	-69.9239	-69.1833				57.36	0.015014	-0.00551829	-0.0329475
0.07175	-69.94	-69.2155				57.4	0.0298281	-0.0138261	-0.0396849
0.0718	-69.9722	-69.1994				57.44	0.0415193	-0.0240448	-0.0379469
0.07185	-69.9883	-69.2155				57.48	0.0376873	-0.0253605	-0.0277842
0.0719	-69.9561	-69.1672				57.52	0.0316853	-0.0270058	-0.0202364
0.07195	-70.0044	-69.2477				57.56	0.0252602	-0.0190143	-0.0215861
0.072	-69.9239	-69.1672				57.6	0.00871139	-0.000699785	-0.0237296
0.07205	-69.9239	-69.2155				57.64	-0.00387847	0.0140428	-0.0241912
0.0721	-69.9078	-69.1672				57.68	-0.00440008	0.0197286	-0.0281609
0.07215	-69.9239	-69.1994				57.72	0.000643191	0.00914504	-0.0363832
0.0722	-69.9239	-69.1511				57.76	0.00534265	-0.0016769	-0.0523682
0.07225	-69.9239	-69.2155				57.8	0.00238721	-0.0102685	-0.0627423
0.0723	-69.8917	-69.2316				57.84	-0.00878834	-0.0223898	-0.0487006
0.07235	-69.9239	-69.1994				57.88	-0.0187685	-0.0264002	-0.0370285
0.0724	-69.9239	-69.2316				57.92	-0.0165302	-0.0367392	-0.0374557
0.07245	-69.9239	-69.2477				57.96	-0.00646902	-0.0521092	-0.021595
0.0725	-69.8756	-69.2477				58	-0.000965291	-0.0545142	-0.00671156
0.07255	-69.8917	-69.1833				58.04	0.00586389	-0.0448278	-0.00496869
0.0726	-69.8595	-69.2316				58.08	0.0144564	-0.028082	-0.000944353
0.07265	-69.94	-69.2477				58.12	0.00519525	-0.0252773	-0.00662839
0.0727	-69.9883	-69.2155				58.16	-0.0106545	-0.0340067	-0.00659524
0.07275	-69.9239	-69.2477				58.2	-0.00478949	-0.0361385	0.0125472
0.0728	-69.94	-69.2477				58.24	0.000193161	-0.036892	0.0142659
0.07285	-69.8756	-69.2155				58.28	-0.0108594	-0.0325637	0.00124033
0.0729	-69.94	-69.2799				58.32	-0.00927391	-0.0247015	-0.00396275
0.07295	-69.9078	-69.2155				58.36	-0.00362303	-0.0171988	-0.0145011
0.073	-69.8434	-69.1833				58.4	-0.00503778	-0.0106612	-0.0278011
0.07305	-69.8273	-69.1833				58.44	-0.000337924	-0.0141809	-0.0344562
0.0731	-69.8595	-69.2155				58.48	-0.00674867	-0.02361	-0.040974
0.07315	-69.7951	-69.2638				58.52	-0.0210338	-0.0445902	-0.0349261
0.0732	-69.8273	-69.2155				58.56	-0.0246742	-0.0695862	-0.0137047
0.07325	-69.7951	-69.2155				58.6	-0.0252588	-0.0717719	-0.00918646
0.0733	-69.779	-69.1994				58.64	-0.0159543	-0.0657662	-0.0226285
0.07335	-69.7468	-69.2477				58.68	0.000641818	-0.0650242	-0.0238987
0.0734	-69.7629	-69.1672				58.72	0.00937061	-0.0592941	-0.0145502
0.07345	-69.6985	-69.2155				58.76	0.00972454	-0.0477677	-0.00875231
0.0735	-69.6985	-69.2477				58.8	0.00184059	-0.036065	-0.0065767
0.07355	-69.6663	-69.2799				58.84	-0.00200147	-0.0346372	-0.0132985
0.0736	-69.618	-69.2477				58.88	-0.00127959	-0.0379851	-0.0290272
0.07365	-69.6341	-69.3282				58.92	-0.00158093	-0.0433505	-0.0374365
0.0737	-69.6341	-69.296				58.96	0.0100586	-0.0614647	-0.0317726
0.07375	-69.5858	-69.3282				59	0.0146257	-0.0765218	-0.024779
0.0738	-69.5858	-69.2799				59.04	-0.00141967	-0.0813798	-0.0211954
0.07385	-69.6019	-69.3282				59.08	-0.00924093	-0.0855622	-0.0154709
0.0739	-69.5214	-69.2477				59.12	-0.00325616	-0.0827741	-0.0107036
0.07395	-69.5536	-69.3282				59.16	0.0109828	-0.0795371	-0.00922221
0.074	-69.5375	-69.2638				59.2	0.030498	-0.0754867	-0.0140255
0.07405	-69.5375	-69.2155				59.24	0.0325276	-0.0563484	-0.0257036
0.0741	-69.5214	-69.2477				59.28	0.0194471	-0.0342438	-0.0245936
0.07415	-69.5375	-69.2477				59.32	0.0122923	-0.0147109	-0.00179696
0.0742	-69.5214	-69.2316				59.36	0.0102072	0.00246645	0.0214133
0.07425	-69.4892	-69.2477				59.4	0.0134493	0.00487781	0.0285542
0.0743	-69.457	-69.2155				59.44	0.0198394	0.00397622	0.0245012
0.07435	-69.457	-69.2316				59.48	0.0153678	0.00737624	0.0185053
0.0744	-69.4731	-69.2155				59.52	-0.000814851	0.00819593	0.011074
0.07445	-69.5214	-69.1994				59.56	-0.0162584	0.0113784	0.00206248
0.0745	-69.5214	-69.296				59.6	-0.0207724	0.0138883	-0.00309835
0.07455	-69.4892	-69.2799				59.64	-0.0189547	0.0138064	-0.00328076
0.0746	-69.4892	-69.296				59.68	-0.0127634	0.0117442	-0.0018099
0.07465	-69.5375	-69.2638				59.72	0.0036862	0.01003	0.00568935
0.0747	-69.5697	-69.3121				59.76	0.0164459	0.0131663	0.0223639
0.07475	-69.5214	-69.296				59.8	0.0220802	0.00902874	0.0343836
0.0748	-69.5214	-69.2799				59.84	0.0262232	0.00846522	0.0308842
0.07485	-69.5536	-69.2799				59.88	0.0202844	0.0179108	0.0181606
0.0749	-69.5214	-69.3443				59.92	0.019214	0.0166688	0.0112523
0.07495	-69.5375	-69.296				59.96	0.0188487	0.0177713	0.0201835
0.075	-69.5053	-69.296				60	-0.00492991	0.0203325	0.0296411
0.07505	-69.5697	-69.3282				60.04	-0.022114	0.0120864	0.0314324
0.0751	-69.5053	-69.2155				60.08	-0.0194124	0.00338145	0.0382033
0.07515	-69.5375	-69.2638				60.12	-0.0262936	-0.0169888	0.0429805
0.0752	-69.5053	-69.2316				60.16	-0.0336881	-0.0360916	0.0428726
0.07525	-69.5053	-69.2477				60.2	-0.0243492	-0.0340639	0.0417935
0.0753	-69.4892	-69.2316				60.24	-0.0170867	-0.0273079	0.0337305
0.07535	-69.4731	-69.2155				60.28	-0.0201586	-0.015918	0.0275729
0.0754	-69.5214	-69.2316				60.32	-0.0160118	0.00254802	0.0210986
0.07545	-69.4892	-69.296				60.36	-0.00356927	0.0183815	0.0134652
0.0755	-69.4892	-69.2477				60.4	0.00557133	0.0191032	0.0182992
0.07555	-69.4892	-69.2638				60.44	0.00648593	0.00634572	0.0229642
0.0756	-69.5214	-69.2155				60.48	-0.00367074	0.00190011	0.0251417
0.07565	-69.5375	-69.2799				60.52	-0.0153351	0.0013388	0.0294944
0.0757	-69.5214	-69.2799				60.56	-0.0213989	-0.00543809	0.0283824
0.07575	-69.5375	-69.2477				60.6	-0.0186426	-0.0203909	0.0327965
0.0758	-69.6341	-69.1833				60.64	-0.00392662	-0.0425654	0.0383423
0.07585	-69.5858	-69.2638				60.68	0.00885373	-0.052311	0.0426529
0.0759	-69.5697	-69.2638				60.72	0.0202231	-0.0496006	0.0549812
0.07595	-69.6019	-69.2638				60.76	0.0323185	-0.0407935	0.0560977
0.076	-69.5697	-69.2316				60.8	0.0354758	-0.0302272	0.0476583
0.07605	-69.6019	-69.2316				60.84	0.0380835	-0.028912	0.0372078
0.0761	-69.5375	-69.2155				60.88	0.0346173	-0.0278523	0.0191158
0.07615	-69.5697	-69.2638				60.92	0.020766	-0.0301251	0.0128375
0.0762	-69.5858	-69.2638				60.96	0.0060193	-0.0322014	0.00972993
0.07625	-69.5536	-69.2799				61	-0.0115276	-0.021421	-0.00462805
0.0763	-69.5697	-69.2638				61.04	-0.0177266	-0.0130238	-0.00913569
0.07635	-69.5697	-69.2638				61.08	-0.0124163	-0.00290192	-0.00666975
0.0764	-69.5858	-69.296				61.12	-0.011953	0.00960471	-0.00291095
0.07645	-69.5697	-69.3121				61.16	-0.0173245	0.0089873	0.00936023
0.0765	-69.5858	-69.3282				61.2	-0.0376805	0.00537671	0.0183637
0.07655	-69.5858	-69.3765				61.24	-0.0581569	0.00456796	0.0142152
0.0766	-69.618	-69.3443				61.28	-0.050592	0.000684205	9.52982e-05
0.07665	-69.6341	-69.3282				61.32	-0.0247182	-0.00929989	-0.00734294
0.0767	-69.6341	-69.3282				61.36	-0.00198126	-0.0145824	0.00107439
0.07675	-69.6341	-69.296				61.4	0.00830974	-0.00924675	0.0120268
0.0768	-69.6502	-69.3926				61.44	0.00940529	-0.00706301	0.0213216
0.07685	-69.618	-69.3282				61.48	-0.000807423	-0.00204104	0.0283076
0.0769	-69.6341	-69.3604				61.52	-0.017152	0.000101022	0.0319604
0.07695	-69.618	-69.3282				61.56	-0.0156586	-0.0179892	0.036952
0.077	-69.6663	-69.3282				61.6	-0.00398866	-0.0393309	0.0372407
0.07705	-69.6019	-69.3282				61.64	-0.00752438	-0.050956	0.0376538
0.0771	-69.6341	-69.3604				61.68	-0.0267287	-0.0514423	0.0433706
0.07715	-69.6663	-69.3282				61.72	-0.0467927	-0.041513	0.0449293
0.0772	-69.6341	-69.3443				61.76	-0.0524567	-0.0257592	0.0486818
0.07725	-69.6502	-69.3604				61.8	-0.0390567	-0.00662983	0.0472257
0.0773	-69.6824	-69.3282				61.84	-0.0158661	0.00446809	0.0283675
0.07735	-69.6824	-69.296				61.88	-0.00315901	0.00384697	0.0120166
0.0774	-69.7146	-69.3604				61.92	-0.00417669	-0.00445805	-0.000833054
0.07745	-69.6824	-69.3282				61.96	-0.00932169	-0.0128785	-0.0149896
0.0775	-69.6663	-69.3443				62	-0.0198065	-0.0131955	-0.0172864
0.07755	-69.7468	-69.3604				62.04	-0.0221532	-0.00943791	-0.0157354
0.0776	-69.7468	-69.3604				62.08	-0.0148915	0.00422245	-0.00919266
0.07765	-69.7629	-69.3926				62.12	-0.0157213	0.0281336	0.00852885
0.0777	-69.6985	-69.3443				62.16	-0.0193535	0.0506277	0.0205411
0.07775	-69.7307	-69.3765				62.2	-0.0195072	0.0634843	0.0315975
0.0778	-69.7146	-69.3282				62.24	-0.0173538	0.052609	0.0474111
0.07785	-69.6985	-69.3765				62.28	-0.0161088	0.0264414	0.0516679
0.0779	-69.6985	-69.3443				62.32	-0.012528	0.00724391	0.0533076
0.07795	-69.7307	-69.3282				62.36	-0.00581947	0.00307747	0.0663477
0.078	-69.7146	-69.3443				62.4	-0.0174084	0.00853407	0.0713954
0.07805	-69.6502	-69.3604				62.44	-0.0362955	0.00943263	0.0549771
0.0781	-69.6341	-69.3282				62.48	-0.0412213	0.010272	0.0363143
0.07815	-69.618	-69.3121				62.52	-0.0344078	0.011966	0.0293053
0.0782	-69.6502	-69.3926				62.56	-0.0111584	0.00904366	0.0294847
0.07825	-69.6824	-69.3604				62.6	0.000963427	0.0110135	0.0351253
0.0783	-69.6502	-69.3282				62.64	-0.00855757	0.0176802	0.0443396
0.07835	-69.7146	-69.3282				62.68	-0.00578346	0.0304484	0.0564356
0.0784	-69.7307	-69.3604				62.72	0.00624018	0.0390616	0.0596828
0.07845	-69.6824	-69.3765				62.76	0.0147533	0.0305356	0.0345857
0.0785	-69.7146	-69.3282				62.8	0.0113305	0.0198344	0.00441577
0.07855	-69.6502	-69.3765				62.84	-0.00594662	0.0110457	0.000130708
0.0786	-69.6985	-69.4087				62.88	-0.0149209	0.0104323	0.00529054
0.07865	-69.6824	-69.3604				62.92	-0.0155198	0.0180748	0.00579652
0.0787	-69.7146	-69.3282				62.96	-0.0159836	0.0181422	0.00646577
0.07875	-69.7307	-69.3121				63	-0.0193699	0.0210326	-0.00241495
0.0788	-69.6824	-69.3282				63.04	-0.0272536	0.0267726	-0.0185277
0.07885	-69.7146	-69.3282				63.08	-0.0352065	0.0296287	-0.0174318
0.0789	-69.6663	-69.3443				63.12	-0.0505886	0.0297127	-0.00393969
0.07895	-69.6502	-69.296				63.16	-0.0521104	0.0173965	0.00521029
0.079	-69.5858	-69.3443				63.2	-0.0224329	0.00985282	0.0192703
0.07905	-69.6341	-69.296				63.24	0.00537704	0.0116221	0.0292738
0.0791	-69.6985	-69.3121				63.28	0.0222792	0.00984311	0.021395
0.07915	-69.7307	-69.3282				63.32	0.0355991	0.0162252	0.0104706
0.0792	-69.6824	-69.296				63.36	0.0379353	0.0326866	0.000422112
0.07925	-69.6824	-69.3121				63.4	0.0384003	0.0478328	-0.012445
0.0793	-69.7629	-69.3121				63.44	0.0471616	0.0488184	-0.0295863
0.07935	-69.779	-69.2638				63.48	0.0583472	0.0390368	-0.049392
0.0794	-69.7629	-69.3443				63.52	0.0587059	0.0324035	-0.059546
0.07945	-69.779	-69.3604				63.56	0.0462087	0.0225286	-0.0622168
0.0795	-69.7146	-69.3765				63.6	0.0325954	0.0136149	-0.0543791
0.07955	-69.779	-69.3926				63.64	0.0244765	0.00545181	-0.0364477
0.0796	-69.7468	-69.3765				63.68	0.0268816	-0.00869193	-0.030998
0.07965	-69.8112	-69.3604				63.72	0.0383471	-0.00723254	-0.0262494
0.0797	-69.7468	-69.3604				63.76	0.0426318	0.00705718	-0.00429134
0.07975	-69.7951	-69.3926				63.8	0.0308362	0.0159145	0.0260815
0.0798	-69.7951	-69.3282				63.84	0.0160034	0.0234804	0.0546241
0.07985	-69.7629	-69.3765				63.88	0.0130878	0.0213057	0.0589914
0.0799	-69.7951	-69.3604				63.92	0.0156221	0.00847238	0.0429066
0.07995	-69.7951	-69.3765				63.96	0.00623045	0.0036627	0.0331491
0.08	-69.7951	-69.3604				64	-0.0123485	0.00422918	0.0289555
0.08005	-69.7468	-69.3604				64.04	-0.0166928	0.00773395	0.0306106
0.0801	-69.7629	-69.3604				64.08	-0.0102474	0.0252656	0.0374933
0.08015	-69.7468	-69.3282				64.12	-0.0137407	0.0399821	0.0327185
0.0802	-69.7146	-69.3765				64.16	-0.013377	0.0408465	0.0147163
0.08025	-69.7307	-69.3765				64.2	-0.00584866	0.0451086	0.00241544
0.0803	-69.7468	-69.3443				64.24	-0.0148231	0.0427737	0.00494632
0.08035	-69.6663	-69.3604				64.28	-0.0358508	0.030983	0.0085328
0.0804	-69.779	-69.3926				64.32	-0.0523513	0.0338556	0.0124424
0.08045	-69.7146	-69.3765				64.36	-0.0589836	0.0440004	0.0240092
0.0805	-69.6985	-69.3604				64.4	-0.0540766	0.0516799	0.0303136
0.08055	-69.6985	-69.3443				64.44	-0.0373822	0.0662665	0.0295499
0.0806	-69.6985	-69.3604				64.48	-0.0107845	0.0840233	0.0343157
0.08065	-69.7146	-69.3282				64.52	0.0126017	0.0971373	0.0459698
0.0807	-69.7307	-69.3765				64.56	0.0209791	0.100893	0.0539747
0.08075	-69.7951	-69.3765				64.6	0.013825	0.0905278	0.0533103
0.0808	-69.7629	-69.3926				64.64	0.00196313	0.0747026	0.0429387
0.08085	-69.7629	-69.4248				64.68	0.00535931	0.07069	0.0144107
0.0809	-69.7629	-69.4248				64.72	0.0231788	0.0748199	-0.0083267
0.08095	-69.7468	-69.3926				64.76	0.0295611	0.0744829	-0.00434347
0.081	-69.7146	-69.4087				64.8	0.0120864	0.0714418	0.000230782
0.08105	-69.7146	-69.3926				64.84	-0.00734354	0.0648631	0.00714369
0.0811	-69.6985	-69.3121				64.88	-0.0113555	0.0548458	0.0218486
0.08115	-69.7146	-69.3443				64.92	-0.0114507	0.0418859	0.0288192
0.0812	-69.6663	-69.3282				64.96	-0.00816855	0.0312135	0.040143
0.08125	-69.7307	-69.3604				65	-0.00152498	0.0363583	0.0468653
0.0813	-69.6824	-69.3765				65.04	-0.00613285	0.043004	0.0356702
0.08135	-69.6824	-69.3282				65.08	-0.0135816	0.0422408	0.0208298
0.0814	-69.6663	-69.3765				65.12	-0.00851389	0.0434302	0.00529686
0.08145	-69.6824	-69.4409				65.16	0.0048645	0.0390524	0.000836279
0.0815	-69.7629	-69.3765				65.2	0.0161408	0.0401321	0.00530083
0.08155	-69.7468	-69.3926				65.24	0.0187961	0.0522746	0.000703702
0.0816	-69.7146	-69.3765				65.28	0.00926834	0.0574727	-0.00470391
0.08165	-69.6663	-69.4248				65.32	-0.00588056	0.0580022	-0.0127855
0.0817	-69.7629	-69.3604				65.36	-0.00927904	0.0520851	-0.0278337
0.08175	-69.7468	-69.4087				65.4	-0.00148457	0.0368011	-0.0401093
0.0818	-69.7468	-69.3765				65.44	0.0122622	0.026461	-0.0468723
0.08185	-69.7468	-69.4087				65.48	0.026938	0.0294353	-0.0449865
0.0819	-69.7307	-69.4409				65.52	0.0227405	0.0402241	-0.0417914
0.08195	-69.7307	-69.3926				65.56	0.0130456	0.0457335	-0.0436848
0.082	-69.6985	-69.3926				65.6	0.0127473	0.050704	-0.0433333
0.08205	-69.7307	-69.4409				65.64	0.0122339	0.0581133	-0.035328
0.0821	-69.7468	-69.4409				65.68	0.0237481	0.0553957	-0.0189077
0.08215	-69.7146	-69.3443				65.72	0.0300734	0.0561396	-0.0128685
0.0822	-69.7307	-69.3604				65.76	0.0126827	0.0708628	-0.0251002
0.08225	-69.6985	-69.4087				65.8	0.0039775	0.0803979	-0.0301135
0.0823	-69.7146	-69.4087				65.84	0.007931	0.0762823	-0.0245891
0.08235	-69.7307	-69.457				65.88	0.0126547	0.068266	-0.0242801
0.0824	-69.7146	-69.4087				65.92	0.0176228	0.061351	-0.0238527
0.08245	-69.7468	-69.3926				65.96	0.00724454	0.0528374	-0.0184043
0.0825	-69.8273	-69.3926				66	-0.0149632	0.0434283	-0.0202871
0.08255	-69.7307	-69.3604				66.04	-0.029957	0.0299172	-0.0282185
0.0826	-69.779	-69.3443				66.08	-0.0380153	0.0164983	-0.0280454
0.08265	-69.7629	-69.3282				66.12	-0.0443416	0.0160512	-0.0266546
0.0827	-69.7629	-69.3443				66.16	-0.039802	0.0166663	-0.0236021
0.08275	-69.8273	-69.3765				66.2	-0.0268852	0.0156965	-0.00781683
0.0828	-69.7629	-69.3604				66.24	-0.0202603	0.0292467	0.000850466
0.08285	-69.7629	-69.4087				66.28	-0.0102307	0.0433353	-0.00954886
0.0829	-69.779	-69.4248				66.32	0.00288234	0.0436909	-0.023822
0.08295	-69.7146	-69.4087				66.36	0.00326479	0.0387178	-0.0288342
0.083	-69.7146	-69.3604				66.4	-0.000890554	0.0309568	-0.0178967
0.08305	-69.7307	-69.3604				66.44	0.000185015	0.0205301	-0.00830849
0.0831	-69.7307	-69.3765				66.48	0.00232514	0.0188923	-0.0121758
0.08315	-69.7951	-69.4087				66.52	-0.00689131	0.0315127	-0.0107548
0.0832	-69.7307	-69.3765				66.56	-0.0202522	0.0405721	-0.00668463
0.08325	-69.7468	-69.3926				66.6	-0.0213451	0.0327123	-0.0100871
0.0833	-69.7307	-69.457				66.64	-0.0225021	0.0145301	-0.00704624
0.08335	-69.6824	-69.4248				66.68	-0.0188616	-0.00119703	-0.000820376
0.0834	-69.779	-69.4248				66.72	-0.00882872	-0.00323761	-0.00233879
0.08345	-69.7951	-69.4731				66.76	-0.0120149	-0.000564245	-0.00327488
0.0835	-69.8112	-69.4087				66.8	-0.0126951	-0.00470002	-0.00300369
0.08355	-69.8595	-69.4409				66.84	-0.00807013	-0.00741337	-0.00965199
0.0836	-69.8112	-69.3765				66.88	-0.00960568	-0.00444909	-0.0205791
0.08365	-69.8273	-69.3604				66.92	-0.0117157	0.00346005	-0.0217587
0.0837	-69.7951	-69.3604				66.96	-0.0218049	0.0145435	-0.00951376
0.08375	-69.7951	-69.3604				67	-0.0333844	0.0229305	-0.00915533
0.0838	-69.7951	-69.3765				67.04	-0.0430251	0.0270962	-0.0261921
0.08385	-69.779	-69.3604				67.08	-0.0552662	0.023229	-0.0326616
0.0839	-69.8112	-69.3926				67.12	-0.051495	0.0113226	-0.0329263
0.08395	-69.779	-69.3926				67.16	-0.0358417	0.0052834	-0.0397927
0.084	-69.779	-69.4087				67.2	-0.0249219	0.0142248	-0.0360059
0.08405	-69.8112	-69.3604				67.24	-0.0181579	0.0276044	-0.0236765
0.0841	-69.7629	-69.3765				67.28	-0.0128098	0.0312806	-0.0194594
0.08415	-69.6985	-69.3765				67.32	-0.00328154	0.0214226	-0.0200624
0.0842	-69.7468	-69.4409				67.36	0.00610892	-0.00279427	-0.0207469
0.08425	-69.7629	-69.4409				67.4	0.00438465	-0.0268149	-0.0219103
0.0843	-69.7629	-69.4248				67.44	-0.00758677	-0.0289924	-0.0163369
0.08435	-69.7468	-69.4409				67.48	-0.0151392	-0.0185721	3.97174e-05
0.0844	-69.779	-69.4409				67.52	-0.0110884	-0.0161393	0.0115165
0.08445	-69.8756	-69.3765				67.56	-0.00440534	-0.0253918	0.00800503
0.0845	-69.8434	-69.3926				67.6	-0.00180468	-0.0384949	0.000342264
0.08455	-69.779	-69.3443				67.64	-0.00628558	-0.0440439	-0.00841681
0.0846	-69.779	-69.4087				67.68	0.000196929	-0.0417826	-0.0166391
0.08465	-69.7951	-69.3765				67.72	0.0155962	-0.0325272	-0.0220414
0.0847	-69.779	-69.4087				67.76	0.0087612	-0.0181591	-0.0334815
0.08475	-69.7951	-69.3926				67.8	0.00734441	-0.0147694	-0.038841
0.0848	-69.7468	-69.3443				67.84	0.0143623	-0.0211129	-0.0273348
0.08485	-69.779	-69.3443				67.88	-0.00471045	-0.0266811	-0.0186288
0.0849	-69.7629	-69.2799				67.92	-0.0127603	-0.0349419	-0.0114405
0.08495	-69.7307	-69.2799				67.96	-0.00412216	-0.0375607	0.00498436
0.085	-69.7307	-69.2638				68	-0.00233547	-0.0330451	0.0145433
0.08505	-69.6985	-69.2477				68.04	0.00878104	-0.0314407	0.0116776
0.0851	-69.6985	-69.3282				68.08	0.0126047	-0.0241358	0.00422258
0.08515	-69.7146	-69.2799				68.12	0.00386153	-0.0131238	-0.0054613
0.0852	-69.6663	-69.296				68.16	0.00522456	-0.0103947	-0.012138
0.08525	-69.7307	-69.3121				68.2	0.0150038	-0.00970866	-0.0134135
0.0853	-69.7307	-69.2799				68.24	0.0212974	-0.00559084	-0.00754979
0.08535	-69.7146	-69.296				68.28	0.0132706	-0.00337458	0.00426231
0.0854	-69.7951	-69.3443				68.32	0.00317823	-0.0111884	0.0113132
0.08545	-69.8112	-69.3282				68.36	-0.00735454	-0.0228632	0.0146072
0.0855	-69.8434	-69.3121				68.4	-0.0259631	-0.0311388	0.0236571
0.08555	-69.7629	-69.3282				68.44	-0.0271968	-0.0484055	0.0320995
0.0856	-69.7951	-69.3121				68.48	-0.0121292	-0.0711246	0.0281723
0.08565	-69.8112	-69.296				68.52	-0.000330025	-0.0947077	0.0212786
0.0857	-69.8273	-69.296				68.56	-0.00146266	-0.126549	0.0273747
0.08575	-69.7629	-69.2477				68.6	-0.0235296	-0.149141	0.0356938
0.0858	-69.8112	-69.3121				68.64	-0.0376471	-0.164179	0.0317107
0.08585	-69.8112	-69.2638				68.68	-0.0294395	-0.187508	0.0176698
0.0859	-69.7468	-69.296				68.72	-0.0181183	-0.201993	-0.000829429
0.08595	-69.7146	-69.3443				68.76	-0.00417567	-0.205179	-0.010774
0.086	-69.7468	-69.3282				68.8	0.0036835	-0.1975	-0.00925396
0.08605	-69.7629	-69.3282				68.84	-0.00482819	-0.165358	-0.00677844
0.0861	-69.6824	-69.3282				68.88	-0.0147198	-0.130156	-0.0036486
0.08615	-69.7468	-69.3282				68.92	-0.0191178	-0.105638	0.000184841
0.0862	-69.6663	-69.3282				68.96	-0.0223573	-0.0790923	0.00526289
0.08625	-69.6985	-69.2638				69	-0.017684	-0.0663798	0.00742995
0.0863	-69.7307	-69.3282				69.04	-0.00570425	-0.0647055	0.00046034
0.08635	-69.7307	-69.3282				69.08	-0.000306923	-0.0398109	0.00158611
0.0864	-69.7307	-69.296				69.12	0.00143792	-0.0118128	0.0156627
0.08645	-69.779	-69.3282				69.16	0.00683944	-0.00458584	0.0187355
0.0865	-69.7307	-69.3121				69.2	0.0154003	0.00223976	0.00145193
0.08655	-69.7307	-69.3121				69.24	0.0238459	-0.00103315	-0.0181862
0.0866	-69.7629	-69.3443				69.28	0.0196329	-0.0145033	-0.0187152
0.08665	-69.7468	-69.296				69.32	0.0105204	-0.0112821	-0.00571848
0.0867	-69.7307	-69.2477				69.36	0.00758926	-0.00971914	0.00821337
0.08675	-69.7468	-69.2799				69.4	0.000242114	-0.0205569	0.0197534
0.0868	-69.7468	-69.2799				69.44	-0.00426772	-0.0257942	0.0154236
0.08685	-69.7307	-69.3121				69.48	0.00326363	-0.0252936	0.0015333
0.0869	-69.7146	-69.2799				69.52	0.0172417	-0.0240144	-0.00357761
0.08695	-69.7146	-69.2799				69.56	0.0295102	-0.0235774	-0.00391695
0.087	-69.6663	-69.3121				69.6	0.0257815	-0.0196632	-0.00203323
0.08705	-69.6985	-69.296				69.64	0.0118505	-0.0239868	-0.00647032
0.0871	-69.7307	-69.2799				69.68	0.00505417	-0.0465982	-0.0169913
0.08715	-69.6985	-69.296				69.72	0.00360467	-0.0569529	-0.00555105
0.0872	-69.7146	-69.2799				69.76	0.00454042	-0.0503429	0.0175808
0.08725	-69.7468	-69.3121				69.8	0.0158063	-0.0438866	0.0260455
0.0873	-69.7307	-69.2638				69.84	0.0295725	-0.033053	0.0280295
0.08735	-69.779	-69.2316				69.88	0.0263746	-0.0253498	0.0150457
0.0874	-69.8112	-69.2477				69.92	0.0194105	-0.0149193	-0.00882989
0.08745	-69.779	-69.2799				69.96	0.0218959	0.00281667	-0.0154373
0.0875	-69.8112	-69.3121				70	0.0250248	0.00292856	-0.0161877
0.08755	-69.7951	-69.2477				70.04	0.0340735	-0.00502483	-0.0053702
0.0876	-69.8273	-69.2477				70.08	0.0348863	-9.84588e-05	0.025718
0.08765	-69.8112	-69.2155				70.12	0.014856	0.0111079	0.0389292
0.0877	-69.7468	-69.2638				70.16	0.00279667	0.029882	0.0366014
0.08775	-69.7468	-69.2316				70.2	0.00824596	0.0470608	0.0275042
0.0878	-69.7468	-69.1833				70.24	0.0171028	0.0469409	0.00347447
0.08785	-69.7307	-69.2316				70.28	0.0230279	0.0458463	-0.00373014
0.0879	-69.6824	-69.2316				70.32	0.0292658	0.0474835	0.0007089
0.08795	-69.7146	-69.2316				70.36	0.0401461	0.0349496	-0.00920818
0.088	-69.6985	-69.2155				70.4	0.049689	0.0203569	-0.0274744
0.08805	-69.7146	-69.1994				70.44	0.0611906	0.00884308	-0.0493774
0.0881	-69.6985	-69.1833				70.48	0.0710066	-0.00853998	-0.0578389
0.08815	-69.6985	-69.1511				70.52	0.0633993	-0.0190095	-0.0536567
0.0882	-69.7307	-69.2316				70.56	0.04528	-0.0286153	-0.0412487
0.08825	-69.7468	-69.1833				70.6	0.0293633	-0.0464738	-0.0178637
0.0883	-69.7307	-69.2155				70.64	0.0217347	-0.0549924	-0.014913
0.08835	-69.7307	-69.1994				70.68	0.0210766	-0.0550934	-0.0219391
0.0884	-69.7146	-69.2316				70.72	0.02451	-0.0497988	-0.0150524
0.08845	-69.7629	-69.2155				70.76	0.0374094	-0.0355034	-0.00667215
0.0885	-69.7629	-69.1672				70.8	0.0457836	-0.0263814	0.0125037
0.08855	-69.7629	-69.1994				70.84	0.0347938	-0.0270934	0.02737
0.0886	-69.779	-69.2155				70.88	0.0136758	-0.0324241	0.021138
0.08865	-69.779	-69.2316				70.92	-0.00881796	-0.0320264	0.01409
0.0887	-69.7307	-69.1994				70.96	-0.0233617	-0.0156703	0.00643508
0.08875	-69.7468	-69.135				71	-0.0241634	0.000472085	0.00148538
0.0888	-69.7307	-69.1994				71.04	-0.02273	0.0102049	0.00715207
0.08885	-69.7146	-69.2155				71.08	-0.025815	0.0169479	0.0170551
0.0889	-69.7307	-69.2638				71.12	-0.0205837	-0.00426444	0.0230654
0.08895	-69.7146	-69.2155				71.16	-0.00450044	-0.0467455	0.0170731
0.089	-69.7468	-69.1672				71.2	0.00495238	-0.0714956	0.00835211
0.08905	-69.7951	-69.1994				71.24	0.00281503	-0.0747636	0.00720003
0.0891	-69.779	-69.135				71.28	-0.00403649	-0.0609577	0.0105227
0.08915	-69.779	-69.2155				71.32	-0.00715776	-0.0405426	0.00699208
0.0892	-69.8112	-69.1994				71.36	-0.00407435	-0.0396974	-0.00713021
0.08925	-69.779	-69.296				71.4	-0.00362644	-0.0532605	-0.0230907
0.0893	-69.8595	-69.3282				71.44	-0.00108903	-0.0654822	-0.0386093
0.08935	-69.8434	-69.3282				71.48	0.00477526	-0.0717721	-0.0324423
0.0894	-69.8112	-69.296				71.52	0.00183191	-0.0725671	-0.00756422
0.08945	-69.8273	-69.2799				71.56	-0.00476343	-0.0756111	-0.00116315
0.0895	-69.7629	-69.2477				71.6	-0.00536556	-0.0674981	-0.0101676
0.08955	-69.779	-69.2316				71.64	-0.000443132	-0.0454658	-0.0333107
0.0896	-69.779	-69.2638				71.68	0.0043927	-0.025865	-0.0523382
0.08965	-69.7629	-69.2638				71.72	0.011853	-0.00250786	-0.0394534
0.0897	-69.6824	-69.2155				71.76	0.0217129	0.0166037	-0.0271476
0.08975	-69.6824	-69.1833				71.8	0.0179909	0.0195211	-0.01623
0.0898	-69.6824	-69.2316				71.84	0.01301	0.009648	0.0018566
0.08985	-69.6663	-69.2477				71.88	0.0201868	-0.0118274	0.00993861
0.0899	-69.7307	-69.1994				71.92	0.0238239	-0.0213445	0.0278973
0.08995	-69.7629	-69.1833				71.96	0.0247106	-0.0152525	0.0489551
0.09	-69.7146	-69.1833				72	0.0203951	-0.0139675	0.0579069
0.09005	-69.6985	-69.1833				72.04	0.00824805	-0.013847	0.0605092
0.0901	-69.6985	-69.2155				72.08	0.00416248	-0.0243075	0.0487406
0.09015	-69.7468	-69.1189				72.12	0.0106907	-0.0489053	0.0313512
0.0902	-69.6985	-69.1833				72.16	0.023774	-0.0606533	0.00999379
0.09025	-69.779	-69.2799				72.2	0.0289277	-0.0521261	-0.0111971
0.0903	-69.8112	-69.2638				72.24	0.0190333	-0.0384168	-0.0157419
0.09035	-69.7468	-69.2477				72.28	0.0142246	-0.0240043	-0.0131941
0.0904	-69.779	-69.1833				72.32	0.0168866	-0.00130586	-0.0154322
0.09045	-69.7146	-69.1189				72.36	0.0182064	0.00990755	-0.0347177
0.0905	-69.7468	-69.0545				72.4	0.0176411	-0.00750325	-0.062016
0.09055	-69.7146	-69.0706				72.44	0.0176607	-0.0222372	-0.0696167
0.0906	-69.6985	-69.1028				72.48	0.0251806	-0.0247133	-0.0584429
0.09065	-69.7146	-69.0867				72.52	0.0338308	-0.0301206	-0.0312645
0.0907	-69.6824	-69.0223				72.56	0.0368436	-0.0291472	0.00488984
0.09075	-69.6502	-69.0706				72.6	0.0343606	-0.0181393	0.0311118
0.0908	-69.6663	-69.0545				72.64	0.022573	0.000515255	0.040401
0.09085	-69.618	-69.0706				72.68	0.00275121	0.0225589	0.0382557
0.0909	-69.6502	-69.0545				72.72	-0.0188797	0.038211	0.0311477
0.09095	-69.5697	-69.0384				72.76	-0.021384	0.0521482	0.0131331
0.091	-69.6341	-68.974				72.8	0.00108786	0.0563158	-0.001888
0.09105	-69.618	-69.0223				72.84	0.0180032	0.0355007	-0.00561703
0.0911	-69.6502	-69.0062				72.88	0.0259445	0.0097375	-0.0140065
0.09115	-69.6502	-68.9901				72.92	0.0369796	-0.0091599	-0.0089648
0.0912	-69.6502	-68.9901				72.96	0.0408659	-0.0325016	0.00506369
0.09125	-69.7307	-69.0706				73	0.0454133	-0.0449905	-0.00306735
0.0913	-69.7146	-69.0384				73.04	0.0541686	-0.0430789	-0.0191394
0.09135	-69.6985	-69.0223				73.08	0.0506452	-0.0499806	-0.0265378
0.0914	-69.6663	-68.9901				73.12	0.0454402	-0.0603181	-0.024457
0.09145	-69.6985	-69.0545				73.16	0.0469078	-0.0624434	-0.0154887
0.0915	-69.7146	-68.9901				73.2	0.0427633	-0.052947	-0.00393291
0.09155	-69.6985	-69.0384				73.24	0.0306629	-0.0330439	0.00565059
0.0916	-69.7146	-69.0545				73.28	0.00862313	-0.0176482	0.000705954
0.09165	-69.7146	-69.0384				73.32	-0.00993988	-0.00117952	-0.011438
0.0917	-69.6341	-69.0384				73.36	-0.0085824	0.0146174	-0.0159948
0.09175	-69.618	-69.0706				73.4	-0.0036471	0.014181	-0.0105064
0.0918	-69.6341	-69.0384				73.44	0.000500481	0.0130334	0.00214516
0.09185	-69.6502	-69.0706				73.48	0.00621338	0.020114	0.00633192
0.0919	-69.6502	-69.0384				73.52	0.00299446	0.0343467	-0.0064373
0.09195	-69.6502	-68.9579				73.56	0.00569754	0.0494362	-0.0294924
0.092	-69.6341	-69.0062				73.6	0.0160277	0.0493407	-0.0426116
0.09205	-69.6502	-68.9901				73.64	0.0113773	0.0479944	-0.0378819
0.0921	-69.6341	-69.0223				73.68	-0.00407601	0.0453211	-0.0324286
0.09215	-69.6341	-69.0706				73.72	-0.0193799	0.0255095	-0.0265443
0.0922	-69.6985	-69.0384				73.76	-0.0315226	0.00547057	-0.0282006
0.09225	-69.6663	-69.0062				73.8	-0.0290918	-0.00747512	-0.0427073
0.0923	-69.7307	-68.974				73.84	-0.0135393	-0.0110231	-0.0534335
0.09235	-69.6663	-68.974				73.88	-0.0109205	-7.49282e-05	-0.0687608
0.0924	-69.6985	-68.9901				73.92	-0.023219	0.0150887	-0.0762744
0.09245	-69.7629	-68.974				73.96	-0.0221076	0.0348346	-0.0631081
0.0925	-69.6824	-69.0062				74	-0.0131242	0.0437423	-0.0579676
0.09255	-69.6985	-68.9901				74.04	-0.0101132	0.0235923	-0.0552364
0.0926	-69.6502	-69.0384				74.08	-0.00262993	0.00223991	-0.0481365
0.09265	-69.5858	-69.0545				74.12	0.00141041	-0.007915	-0.052974
0.0927	-69.6824	-69.0062				74.16	0.00486493	-0.0186845	-0.0551527
0.09275	-69.6341	-69.0384				74.2	0.0229131	-0.0135334	-0.0413084
0.0928	-69.6985	-69.0545				74.24	0.0352878	0.00446017	-0.02441
0.09285	-69.6985	-69.0545				74.28	0.0352389	0.0103239	-0.0242097
0.0929	-69.6663	-69.0384				74.32	0.0345857	0.0110364	-0.0359423
0.09295	-69.6663	-69.0545				74.36	0.0220775	0.011241	-0.0344755
0.093	-69.6502	-69.0867				74.4	0.00628075	0.010024	-0.0238121
0.09305	-69.6341	-69.0384				74.44	0.0059681	0.0168209	-0.0148531
0.0931	-69.7146	-69.0545				74.48	0.0116889	0.020763	0.0017544
0.09315	-69.6824	-69.1028				74.52	0.0219707	0.0173129	0.0144802
0.0932	-69.7307	-69.0867				74.56	0.0256901	0.0168096	0.00787782
0.09325	-69.7629	-69.0384				74.6	0.00563019	0.0220503	0.00305596
0.0933	-69.7146	-69.0867				74.64	-0.0113215	0.0325008	0.0081121
0.09335	-69.7307	-69.0706				74.68	-0.0159124	0.0331953	0.00773228
0.0934	-69.7468	-69.1028				74.72	-0.0206058	0.0156338	0.00518543
0.09345	-69.7307	-69.1028				74.76	-0.0142347	-0.0168147	-0.00398027
0.0935	-69.7307	-69.0867				74.8	-0.00732876	-0.0532628	-0.018352
0.09355	-69.7629	-69.0867				74.84	-0.00787461	-0.0614082	-0.0183337
0.0936	-69.6824	-69.1028				74.88	-0.012247	-0.0444854	-0.0156806
0.09365	-69.6824	-69.1028				74.92	-0.0269148	-0.0333588	-0.0227269
0.0937	-69.6502	-69.1511				74.96	-0.0278795	-0.0253543	-0.0290241
0.09375	-69.6985	-69.1511				75	-0.0125769	-0.0154305	-0.028273
0.0938	-69.6985	-69.1833				75.04	-0.00969566	-0.00953968	-0.0276679
0.09385	-69.6985	-69.135				75.08	-0.0156407	-0.000911536	-0.0416342
0.0939	-69.6663	-69.1833				75.12	-0.024243	0.0198443	-0.0557938
0.09395	-69.6502	-69.1189				75.16	-0.0322175	0.0298381	-0.0579206
0.094	-69.618	-69.1672				75.2	-0.0325305	0.0131371	-0.0586223
0.09405	-69.6985	-69.1511				75.24	-0.0245593	0.010009	-0.0520802
0.0941	-69.6663	-69.1672				75.28	-0.00866118	0.0201723	-0.0438927
0.09415	-69.7146	-69.1833				75.32	0.000843838	0.0100973	-0.0373448
0.0942	-69.7307	-69.1511				75.36	0.00117687	0.00353544	-0.0206893
0.09425	-69.6985	-69.1189				75.4	0.0030405	0.00760612	-0.00208009
0.0943	-69.7307	-69.1028				75.44	0.00472562	0.00584341	0.0163576
0.09435	-69.7307	-69.1028				75.48	0.00123788	-0.000396409	0.0252308
0.0944	-69.6663	-69.1511				75.52	-0.0111536	-0.01954	0.0150406
0.09445	-69.6824	-69.1189				75.56	-0.0240702	-0.0343698	0.00775729
0.0945	-69.6663	-69.1028				75.6	-0.037479	-0.0218308	0.0079028
0.09455	-69.6663	-69.1028				75.64	-0.0550499	-0.00522703	0.00694858
0.0946	-69.6502	-69.1189				75.68	-0.0584308	-0.00355876	0.0033068
0.09465	-69.6824	-69.0867				75.72	-0.04824	-0.00679073	-0.00255648
0.0947	-69.6502	-69.0384				75.76	-0.0299147	-0.011324	-0.002633
0.09475	-69.6985	-69.1028				75.8	-0.00851239	-0.0153562	-0.00447553
0.0948	-69.6502	-69.1028				75.84	-0.00334114	-0.00248633	-0.0020177
0.09485	-69.618	-69.0706				75.88	0.00238247	0.0199021	0.01278
0.0949	-69.6663	-69.0706				75.92	0.0223199	0.0255457	0.0135888
0.09495	-69.6341	-69.135				75.96	0.0411536	0.0194501	0.0079105
0.095	-69.6824	-69.1028				76	0.0559017	0.0160249	0.00132842
0.09505	-69.7146	-69.0706				76.04	0.0631289	0.0229758	-0.0219373
0.0951	-69.7307	-69.1028				76.08	0.058476	0.0429052	-0.020096
0.09515	-69.7951	-69.0867				76.12	0.0368573	0.0563718	0.00500087
0.0952	-69.7468	-69.1028				76.16	0.0157546	0.0536121	0.00421742
0.09525	-69.7307	-69.1028				76.2	0.0187666	0.0423784	3.84516e-05
0.0953	-69.6985	-69.1028				76.24	0.0190737	0.018481	0.000377333
0.09535	-69.7146	-69.1028				76.28	0.0168377	-0.00905149	-0.00377723
0.0954	-69.7146	-69.0545				76.32	0.0338432	-0.0126758	0.00936232
0.09545	-69.7146	-69.0867				76.36	0.0395808	0.00242556	0.0188857
0.0955	-69.7146	-69.0545				76.4	0.0238419	0.00974152	0.0124482
0.09555	-69.6663	-69.0223				76.44	0.00772649	0.0105022	0.0105336
0.0956	-69.6502	-69.0062				76.48	-0.00262375	0.0154742	0.0164441
0.09565	-69.6341	-69.0062				76.52	-0.0132355	0.021964	0.0284109
0.0957	-69.6824	-69.0706				76.56	-0.0275608	0.0245448	0.0302142
0.09575	-69.618	-69.1028				76.6	-0.0353241	0.0266687	0.0238843
0.0958	-69.618	-69.0062				76.64	-0.0379328	0.0338555	0.0192081
0.09585	-69.6019	-69.0223				76.68	-0.032595	0.0343504	0.00437036
0.0959	-69.6502	-69.0062				76.72	-0.0189663	0.0236477	-0.00666686
0.09595	-69.6341	-68.9579				76.76	-0.0133982	0.0115288	-0.0106917
0.096	-69.6663	-68.9901				76.8	-0.00259001	0.0105729	-0.00638009
0.09605	-69.6663	-69.0062				76.84	0.00818373	0.0384251	0.0141536
0.0961	-69.7146	-68.9418				76.88	0.00782191	0.0675171	0.017814
0.09615	-69.6985	-68.9579				76.92	0.0195196	0.0690181	0.0115328
0.0962	-69.7146	-68.9257				76.96	0.0245826	0.0703867	0.0161544
0.09625	-69.7146	-68.9096				77	0.0148563	0.0674056	0.0182912
0.0963	-69.7629	-68.9901				77.04	0.0105787	0.045227	0.0315638
0.09635	-69.7146	-68.974				77.08	0.000646156	0.0306005	0.0481649
0.0964	-69.779	-68.9257				77.12	-0.0100135	0.0287308	0.0571821
0.09645	-69.7307	-68.9901				77.16	-0.0143442	0.0281728	0.0710404
0.0965	-69.7307	-68.8935				77.2	-0.0125953	0.0316771	0.0767228
0.09655	-69.6502	-68.9418				77.24	-0.0077267	0.0424511	0.0764382
0.0966	-69.6663	-68.9257				77.28	-0.0134625	0.0517877	0.0738663
0.09665	-69.6824	-68.9257				77.32	-0.0158807	0.0558572	0.0643558
0.0967	-69.6824	-68.9096				77.36	-0.0201242	0.0663327	0.0548397
0.09675	-69.6663	-68.9418				77.4	-0.0309705	0.0782055	0.038958
0.0968	-69.6502	-68.9257				77.44	-0.0304634	0.0817291	0.0252907
0.09685	-69.6824	-68.974				77.48	-0.0386446	0.0734429	0.0144842
0.0969	-69.6824	-68.9579				77.52	-0.048482	0.0538209	-0.0052765
0.09695	-69.6985	-68.9418				77.56	-0.0452895	0.0457453	-0.0158428
0.097	-69.6824	-68.9096				77.6	-0.0374676	0.0519494	-0.0128084
0.09705	-69.7307	-68.9096				77.64	-0.0145119	0.0520803	-0.00649943
0.0971	-69.7307	-68.9257				77.68	-0.000360813	0.0462591	-0.00608202
0.09715	-69.7629	-68.9418				77.72	0.00325058	0.0485297	-0.0117172
0.0972	-69.7468	-68.8935				77.76	0.00995831	0.0610171	-0.00484628
0.09725	-69.779	-68.9096				77.8	0.000888875	0.0639988	0.0023787
0.0973	-69.7146	-68.9579				77.84	0.00388865	0.0639071	-0.000342059
0.09735	-69.7468	-68.9096				77.88	0.0114395	0.0711146	-0.00258982
0.0974	-69.8112	-68.9096				77.92	0.00153164	0.0651418	-0.0141143
0.09745	-69.7951	-68.9257				77.96	0.00508405	0.0635803	-0.0189294
0.0975	-69.8273	-68.9257				78	0.00237716	0.0771462	-0.00302502
0.09755	-69.7468	-68.8291				78.04	-0.01073	0.0793527	0.0126413
0.0976	-69.7307	-68.8613				78.08	-0.0211344	0.0685033	0.0310181
0.09765	-69.7629	-68.8452				78.12	-0.0419049	0.0463626	0.0437338
0.0977	-69.7629	-68.8291				78.16	-0.0427069	0.0283507	0.0328685
0.09775	-69.7629	-68.8291				78.2	-0.0320008	0.0315878	0.0234811
0.0978	-69.7951	-68.813				78.24	-0.0381379	0.0402608	0.0225006
0.09785	-69.779	-68.7969				78.28	-0.0457232	0.044377	0.0160978
0.0979	-69.7951	-68.813				78.32	-0.0558549	0.038392	0.0118101
0.09795	-69.7951	-68.8613				78.36	-0.0577635	0.0273352	0.00977269
0.098	-69.779	-68.7808				78.4	-0.0417681	0.0231612	0.00969736
0.09805	-69.779	-68.7808				78.44	-0.0180466	0.020452	0.0114737
0.0981	-69.779	-68.813				78.48	0.00321436	0.0175688	0.0167907
0.09815	-69.7951	-68.8291				78.52	0.00490261	0.0142093	0.0397867
0.0982	-69.7629	-68.7969				78.56	-0.00248778	0.0212551	0.0582374
0.09825	-69.7951	-68.813				78.6	-0.00774061	0.0419313	0.0563302
0.0983	-69.7629	-68.7808				78.64	-0.00590173	0.0513919	0.0585302
0.09835	-69.8112	-68.7969				78.68	0.00673037	0.055989	0.060804
0.0984	-69.7629	-68.7808				78.72	0.00443094	0.0691883	0.0603941
0.09845	-69.779	-68.7969				78.76	-0.0035311	0.0719424	0.0645138
0.0985	-69.6985	-68.7969				78.8	-0.00652544	0.0586232	0.0655378
0.09855	-69.7146	-68.7647				78.84	-0.0226829	0.0431921	0.0689726
0.0986	-69.7629	-68.7647				78.88	-0.0291275	0.0288588	0.0629189
0.09865	-69.7951	-68.7808				78.92	-0.0258247	0.0111627	0.0445652
0.0987	-69.7951	-68.7808				78.96	-0.0324821	0.00160924	0.03612
0.09875	-69.779	-68.7003				79	-0.0302745	0.00385302	0.0306043
0.0988	-69.779	-68.7164				79.04	-0.0221073	0.00960044	0.0293108
0.09885	-69.7629	-68.6842				79.08	-0.0216266	0.0208903	0.0330665
0.0989	-69.7629	-68.6681				79.12	-0.0209776	0.0208162	0.0261712
0.09895	-69.8112	-68.6681				79.16	-0.0182454	0.0103324	0.0186693
0.099	-69.7951	-68.6681				79.2	-0.0165349	0.0172982	0.00966486
0.09905	-69.8434	-68.6842				79.24	-0.0128254	0.0306348	0.00126102
0.0991	-69.8595	-68.6842				79.28	-0.00338561	0.0362841	0.00932316
0.09915	-69.8756	-68.652				79.32	0.00375651	0.0357576	0.00779089
0.0992	-69.7951	-68.6681				79.36	0.0046381	0.0260546	-0.0082295
0.09925	-69.8112	-68.6198				79.4	0.00649176	0.0181171	-0.00190208
0.0993	-69.779	-68.7325				79.44	0.0019564	0.0207455	0.0206073
0.09935	-69.779	-68.5876				79.48	-0.0125067	0.0264163	0.0352492
0.0994	-69.7951	-68.6198				79.52	-0.0194151	0.0259332	0.03935
0.09945	-69.779	-68.6037				79.56	-0.013103	0.0272757	0.0324998
0.0995	-69.6985	-68.6198				79.6	-0.00175865	0.029355	0.0246766
0.09955	-69.7307	-68.6198				79.64	0.00949078	0.0123095	0.0198508
0.0996	-69.7468	-68.5876				79.68	0.0103493	-0.00711946	0.0132953
0.09965	-69.7307	-68.6681				79.72	-0.0030316	-0.0100288	0.0138601
0.0997	-69.7629	-68.6359				79.76	-0.0190506	-0.00925597	0.0186931
0.09975	-69.6985	-68.6198				79.8	-0.0269475	-0.00991242	0.0177113
0.0998	-69.7468	-68.6681				79.84	-0.0279143	-0.0174777	0.0042974
0.09985	-69.7468	-68.6842				79.88	-0.033896	-0.0332645	-0.0186158
[truncated: 123,002 more rows]

## Sheet: FigS2
FigS2_panel_d			FigS2_panel_f		FigS2_panel_g				FigS2_panel_h						FigS2_panel_i
baseline	post-light		spTimes		t	rate	err				whisker sensor
0.0294118	0.0441176		-896.04		-2125	0.06244	0.164421		Mouse		pre-masking	during-masking			cellNumber	Rate change during masking
0.0882353	0.0588235		361.84		-1875	-0.0388484	0.152381		1		0.4823	0.4867			1	0
0	0.0147059		1046.16		-1625	0.0917551	0.123314		2		0.5606	0.5658			2	0.3158
0.0441176	0.0441176		1121.84		-1375	-0.248122	0.0997982		3		0.3779	0.4069			3	0
0.0588235	0.0147059		1443.84		-1125	-0.0590334	0.0990072		4		0.4225	0.4176			4	1.2632
0.0294118	0		3070.04		-875	0.133104	0.15448		5		0.4762	0.4875			5	1.4286
0.0441176	0		3088.08		-625	-0.167677	0.108517		6		0.2572	0.2592			6	-1.7669
0.0294118	0.0294118		3096.12		-375	0.132756	0.112641		7		0.5119	0.5192			7	-0.0526
0.0441176	0		3107.68		-125	0.0936253	0.135938		8		0.4924	0.4979			8	0.117
0.0147059	0.0147059		3125.84		125	0.0129961	0.138093								9	0.5614
0	0		3133.76		375	-0.2774	0.152429								10	-0.5614
0.0147059	0.0441176		3146.24		625	-0.122706	0.161381								11	-1.6541
0.0147059	0.0735294		3197.56		875	-0.351459	0.125898								12	0
0.0147059	0.0441176		3309.72		1125	-0.336603	0.145488								13	-1.4737
0.0588235	0.0147059		4507.56		1375	-0.310324	0.192571								14	2.1579
0.0588235	0		-1230.6		1625	-0.475234	0.160295								15	-1.0526
0.0147059	0		-1147.12		1875	-0.312998	0.194495								16	3.4737
0.0441176	0		-766.32		2125	-0.102536	0.18463								17	0.5474
0.0441176	0		-299.72		2375	-0.183263	0.127883								18	-0.1053
0	0		-185.28		2625	0.0292263	0.129586
0.176471	0.0588235		107.36		2875	0.103635	0.183948
0.0735294	0		1384.92		3125	0.679649	0.371871
0.0441176	0.102941		4564.04		3375	0.493363	0.186243
0.0147059	0		-1573.8		3625	0.276961	0.207224
0.0294118	0		-1412.16		3875	-0.111507	0.111276
0.0441176	0		-1319.04		4125	0.244404	0.22163
0.0588235	0.0735294		-1191.8		4375	0.41628	0.216159
0.0147059	0		-925.88		4625	0.353134	0.159816
0	0.0294118		-626.88		4875	-0.161099	0.115497
0.0294118	0		3073.68		5125	0.0447688	0.161055
0.0735294	0.0882353		3086.48
0.102941	0.0294118		3105.28
0.0441176	0.0147059		3113.6
0.0441176	0.0147059		3146.24
0.0588235	0		3179.28
0.0147059	0		3423.76
0.0147059	0.0147059		4036.12
0.0294118	0		4128.76
0.0441176	0.0294118		-5.64
0.0147059	0		338.12
0.0294118	0		1968.76
0.147059	0		2611.32
0	0.0147059		2701
0	0		2012.12
0	0.0147059		3088.68
0.0147059	0		-1937.88
0.0441176	0.0441176		-1523.6
0	0		-1458.56
0.0147059	0		-1016.12
0.0294118	0		3091.64
0.0147059	0.0294118		3430.92
0.016129	0.0322581		3500.6
0.016129	0.016129		3570.88
0.016129	0.016129		3760.28
0.0322581	0.0322581		3999.92
0	0		4150.72
0	0.0322581		4408.48
0.016129	0.0645161		-1927.36
0	0.0967742		-1852.28
0	0.112903		-1808.96
0.016129	0.016129		-1682.68
0.0483871	0.0483871		2738.04
0.016129	0.0483871		3083.32
0.0483871	0.0322581		3089.8
0.016129	0.0322581		3098.6
0.0322581	0.129032		3131.2
0.016129	0.016129		3214.4
0	0.145161		3230.24
0.016129	0		3410.64
0	0.0483871		3624.6
0.0322581	0		4405.28
0	0		4883.04
0	0		-736.52
0.0322581	0.0806452		-355.12
0.016129	0		-173.84
0.016129	0.016129		-104.6
0	0.0483871		653.48
0	0		3086.44
0.016129	0.0483871		3104.32
0	0.016129		3136.6
0	0		3633.32
0	0		4293.44
0.016129	0.0645161		4459.16
0	0.0322581		4561.8
0	0		747.44
0.0322581	0.016129		2332.28
0.016129	0.016129		3057.48
0	0		3091.84
0	0.016129		3125.2
[truncated: 191 more rows]
